# Supplementary material for: Sodium butyrate facilitates CRHR2 expression to alleviate HPA axis hyperactivity in autism-like rats induced by prenatal lipopolysaccharides through histone deacetylase inhibition
Source: mSystems. 2023 Jun 26;8(4):e00415-23. doi: 10.1128/msystems.00415-23 (PMC10469781; doi:10.1128/msystems.00415-23)
Supplement: TABLE S1 — SCFAs measurement results for feces samples of children and feces or brain samples of rats. [file msystems.00415-23-s0001.xlsx]

## Sheet: TD-ASD
number(mg/L)	Acetic acid	Propionic acid	Isobutyric acid	Butyric acid	Isovaleric acid	Valeric acid	Hexanoic acid	Heptanoicacid	Octanoic acid	Nonanoic acid	Decanoic acid	2-Methylvaleric acid		Acetic acid	Propionic acid	Isobutyric acid	Butyric acid	Isovaleric acid	Valeric acid	Hexanoic acid	Heptanoicacid	Octanoic acid	Nonanoic acid	Decanoic acid		乙酸					异戊酸					辛酸
0.02	-	-	1435	-	1263	1778	1675	1093	967	976	762	1484899		-	-	0.000966396	-	0.000850563	0.00119739	0.00112802	0.000736077	0.000651223	0.000657284	0.000513166		1-100（mg/L)					0.02-50（mg/L)					0.02-1（mg/L)
0.05	-	-	2671	-	3458	4010	3657	2749	2360	1995	2052	1485710		-	-	0.00179779	-	0.00232751	0.00269905	0.00246145	0.00185029	0.00158847	0.00134279	0.00138116
0.1	-	-	5102	-	7022	7691	6972	5499	4620	4811	3540	1470007		-	-	0.00347073	-	0.00477685	0.00523195	0.00474283	0.0037408	0.00314284	0.00327277	0.00240815
0.2	-	3319	9756	-	13964	15098	13456	10993	9027	8259	6921	1458327		-	0.0022759	0.00668986	-	0.00957536	0.010353	0.00922701	0.00753809	0.00618997	0.00566334	0.00474585
0.5	-	8386	23010	-	33850	35975	31983	26918	22944	20224	17187	1499216		-	0.00559359	0.015348	-	0.0225785	0.0239959	0.0213332	0.0179547	0.015304	0.0134897	0.011464
1	23106	17317	48116	60690	69236	73927	65527	55946	48046	41645	34977	1533782		0.0150647	0.0112904	0.0313708	0.0395689	0.0451407	0.0481992	0.0427225	0.0364758	0.0313252	0.0271518	0.0228044
2	43490	31739	88726	111212	126860	135467	118854	-	-	-	-	1484451		0.029297	0.021381	0.0597702	0.0749179	0.0854592	0.0912573	0.080066	-	-	-	-
5	113916	81657	224999	282491	321541	344808	300960	-	-	-	-	1491436		0.0763801	0.0547506	0.150861	0.189409	0.215592	0.231192	0.201792	-	-	-	-
10	241410	174320	467692	597221	677299	687490	632290	-	-	-	-	1476369		0.163516	0.118073	0.316785	0.40452	0.45876	0.465663	0.428274	-	-	-	-
20	462557	351164	934538	1139007	1300054	1341867	1199789	-	-	-	-	1490728		0.310289	0.235565	0.6269	0.764061	0.872093	0.900142	0.804834	-	-	-	-
50	1158117	831278	2240473	2634917	3216794	3476367	3026092	-	-	-	-	1493600		0.775386	0.55656	1.50005	1.76414	2.15372	2.32751	2.02604	-	-	-	-
100	2341508	1692212	-	5617964	-	-	-	-	-	-	-	1522027		1.53841	1.11181	-	3.69111	-	-	-	-	-	-	-
QC1	28006	18350	48193	63839	70456	77640	67481	53870	46552	41888	33194	1523351		0.0183845	0.0120458	0.0316362	0.041907	0.0462507	0.0509666	0.0442977	0.0353628	0.0305589	0.0274973	0.0217901
QC2	27227	18909	50398	65320	73625	79626	69832	59534	51330	49928	38626	1605884		0.0169545	0.0117748	0.0313833	0.0406754	0.045847	0.0495839	0.0434851	0.0370724	0.0319637	0.0310907	0.0240528
QC3	28290	19603	50666	67338	74579	81194	71465	60690	53250	49199	39851	1640462		0.0172451	0.0119497	0.0308852	0.0410482	0.0454622	0.0494946	0.0435639	0.0369957	0.0324604	0.0299909	0.0242925
QC4	29106	21481	53663	71378	80921	88675	78870	66395	59572	54895	43933	1762448		0.0165145	0.0121882	0.030448	0.0404994	0.045914	0.0503135	0.0447503	0.037672	0.0338007	0.031147	0.0249273
QC5	27540	19256	51234	66032	75298	82694	73655	63116	54941	50640	41524	1671698		0.0164743	0.0115188	0.0306479	0.0395	0.0450428	0.0494671	0.04406	0.0377556	0.0328654	0.0302926	0.0248394		丙酸					戊酸					壬酸
QC6	28240	20259	52357	68980	77212	84843	75467	70769	60292	52525	44606	1701296		0.0165991	0.011908	0.0307748	0.0405456	0.0453842	0.0498696	0.0443585	0.0415971	0.0354389	0.0308735	0.0262188		0.2-100（mg/L)					0.02-50（mg/L)					0.02-1（mg/L)
QC7	29099	20964	54381	72977	82352	88884	79559	68352	60131	54535	45734	1776177		0.0163829	0.0118029	0.0306169	0.0410866	0.0463647	0.0500423	0.0447923	0.0384827	0.0338542	0.0307036	0.0257486
QC8	29315	21020	53764	72719	81671	89510	79240	67716	58469	51366	43310	1765058		0.0166085	0.011909	0.0304602	0.0411992	0.046271	0.0507122	0.0448937	0.0383647	0.0331258	0.0291016	0.0245374
QC9	30063	21574	57042	76065	85479	93933	83743	76935	65266	54479	47553	1860470		0.0161588	0.011596	0.03066	0.0408848	0.0459448	0.0504889	0.0450117	0.0413525	0.0350804	0.0292824	0.0255597
QC10	30059	20879	54701	73638	83316	90897	80648	69368	59973	56738	45434	1818969		0.0165253	0.0114785	0.0300725	0.0404834	0.045804	0.0499717	0.0443372	0.0381359	0.0329709	0.0311924	0.0249779
QC11	30925	21379	56957	75156	83695	92707	82200	70243	59481	56866	44893	1858293		0.0166416	0.0115046	0.0306502	0.0404436	0.0450386	0.0498883	0.0442341	0.0377997	0.0320084	0.0306012	0.0241582
QC12	34342	23295	60944	80602	90600	98435	87728	74834	64852	58961	48158	1965261		0.0174745	0.0118534	0.0310106	0.0410134	0.0461007	0.0500875	0.0446394	0.0380784	0.0329992	0.0300016	0.0245046
QC13	27371	19731	53519	70374	79673	85445	78684	67680	59334	55309	44232	1764252		0.0155142	0.0111838	0.0303352	0.0398889	0.0451596	0.0484313	0.0445991	0.0383619	0.0336312	0.0313498	0.0250712
QC14	30354	21333	58984	76783	88214	97471	89108	76740	66625	59691	49755	1990744		0.0152476	0.0107161	0.0296291	0.03857	0.0443121	0.0489621	0.0447612	0.0385484	0.0334674	0.0299843	0.0249932
QC15	27655	19818	54450	71273	80368	86555	78564	67592	59573	53495	44565	1791378		0.0154378	0.011063	0.0303956	0.0397867	0.0448638	0.0483176	0.0438567	0.0377318	0.0332554	0.0298625	0.0248775
QC16	27838	20496	55021	72529	81974	88808	80581	68217	59499	52709	44562	1811110		0.0153707	0.0113168	0.0303797	0.0400467	0.0452617	0.0490351	0.0444926	0.0376659	0.0328522	0.0291031	0.0246048
QC17	29098	21370	58027	76111	86402	94052	87412	74439	63575	56825	46896	1911365		0.0152237	0.0111805	0.0303589	0.0398202	0.0452043	0.0492067	0.0457328	0.0389455	0.0332616	0.0297301	0.0245353
QC18	28793	20576	56801	74457	83725	92028	82987	69699	60138	53696	46101	1873154		0.0153714	0.0109847	0.0303237	0.0397495	0.0446973	0.04913	0.0443034	0.0372094	0.0321052	0.0286661	0.0246114
QC19	31564	22704	62171	81106	91763	98615	89590	76455	66814	58321	49404	2033398		0.0155228	0.0111655	0.0305749	0.0398869	0.0451279	0.0484976	0.0440593	0.0375996	0.0328583	0.0286815	0.0242963
QC20	28643	20645	56953	74130	82736	90690	80181	69280	60301	54914	46063	1855309		0.0154384	0.0111275	0.0306973	0.0399556	0.0445942	0.0488813	0.0432171	0.0373415	0.0325019	0.0295983	0.0248277
QC21	28394	20450	54151	72299	81758	88267	78987	66603	58182	54547	44386	1810441		0.0156835	0.0112956	0.0299104	0.0399345	0.0451592	0.0487544	0.0436286	0.0367883	0.0321369	0.0301291	0.0245167
TD-001	878962	804950	166882	1521957	198893	736791	11201	539	1412	5215	6613	1672331		0.525591	0.481334	0.0997901	0.910081	0.118932	0.440577	0.00669784	0.000322305	0.00084433	0.0031184	0.00395436
TD-002	1225379	435045	409725	2028350	778902	33984	1482	254	566	5322	493	1656706		0.739648	0.262596	0.247313	1.22433	0.470151	0.020513	0.000894546	0.000153316	0.000341642	0.0032124	0.000297578		异丁酸					己酸					癸酸
TD-003	1481772	439466	10048	4666524	9788	28108	88055	916	27008	5624	59837	1668095		0.888302	0.263454	0.00602364	2.79752	0.00586777	0.0168504	0.0527878	0.000549129	0.0161909	0.00337151	0.0358715		0.02-50（mg/L)					0.02-50（mg/L)					0.02-1（mg/L)
TD-004	1740562	660278	205953	4011610	399053	513056	5410	326	481	5435	291	1631486		1.06686	0.40471	0.126236	2.45887	0.244595	0.314472	0.003316	0.000199818	0.000294823	0.00333132	0.000178365
TD-005	780713	374250	53813	512871	83850	7448	708	190	602	5953	759	1634567		0.477627	0.22896	0.0329219	0.313766	0.051298	0.00455656	0.000433142	0.000116239	0.000368293	0.00364194	0.000464343
TD-006	787125	646499	244459	1871196	381899	981812	23693	707	513	5892	436	1682749		0.467761	0.384192	0.145274	1.11199	0.226949	0.583457	0.0140799	0.000420146	0.000304858	0.00350141	0.0002591
TD-007	517531	333745	225393	1187829	356220	406444	12674	522	811	6684	10160	1668520		0.310174	0.200025	0.135086	0.711906	0.213495	0.243596	0.00759595	0.000312852	0.00048606	0.00400595	0.00608923
TD-008	1515499	925805	53593	2334259	58356	48372	1671	347	470	3864	462	1668373		0.908369	0.554915	0.0321229	1.39912	0.0349778	0.0289935	0.00100157	0.000207987	0.000281712	0.00231603	0.000276916
TD-009	1441443	686146	154996	4472161	114465	60409	81028	1219	39143	5795	55282	1682728		0.856611	0.407758	0.09211	2.65769	0.0680235	0.0358994	0.0481528	0.000724419	0.0232616	0.00344381	0.0328526
TD-010	1301278	1088790	190221	2419416	208725	113631	2866	245	354	3691	297	1637015		0.794909	0.665107	0.1162	1.47794	0.127503	0.0694135	0.00175075	0.000149663	0.000216247	0.00225471	0.000181428
TD-011	1188199	655006	71113	1873062	62271	51647	2069	192	319	3466	299	1656271		0.717394	0.39547	0.0429356	1.13089	0.0375971	0.0311827	0.00124919	0.000115923	0.000192601	0.00209265	0.000180526
TD-012	2109565	647535	125015	3819071	129914	50895	2764	248	620	3849	2266	1697587		1.24268	0.381444	0.0736428	2.24971	0.0765286	0.0299808	0.00162819	0.00014609	0.000365224	0.00226734	0.00133484
TD-013	778103	431305	135420	1582020	155087	378316	7010	747	610	4723	475	1654507		0.470293	0.260685	0.0818492	0.956188	0.0937361	0.228658	0.00423691	0.000451494	0.00036869	0.00285463	0.000287095
TD-014	1058993	556913	569618	4937776	1135629	87392	8548	273	780	4108	409	1657170		0.639037	0.336063	0.343729	2.97964	0.685282	0.0527357	0.00515819	0.000164739	0.000470682	0.00247892	0.000246806
TD-015	1755764	489982	79556	3226002	100316	141940	3932	330	598	5622	2419	1639521		1.0709	0.298857	0.0485239	1.96765	0.0611862	0.0865741	0.00239826	0.000201278	0.000364741	0.00342905	0.00147543
TD-016	929081	404344	107915	2609080	131985	66690	3433	248	807	7341	1118	1673995		0.555008	0.241544	0.0644655	1.55859	0.0788443	0.0398388	0.00205078	0.000148149	0.00048208	0.00438532	0.000667863
TD-017	1118530	507554	66451	2515283	60567	327830	3542	2394	638	6424	1109	1694497		0.660096	0.299531	0.0392158	1.48438	0.0357434	0.193467	0.0020903	0.00141281	0.000376513	0.0037911	0.000654472
TD-018	1345334	176754	20810	7772008	11523	15498	731	185	474	3181	4410	1635597		0.822534	0.108067	0.0127232	4.75179	0.00704513	0.00947544	0.000446932	0.000113109	0.000289802	0.00194486	0.00269626
TD-019	2199002	797257	199655	2038457	183247	328834	4328	340	835	4784	624	1651309		1.33167	0.482803	0.120907	1.23445	0.110971	0.199135	0.00262095	0.000205897	0.000505659	0.0028971	0.000377882		1-100（mg/L)					0.02-1（mg/L)
TD-020	835551	596276	154256	1636329	185510	88825	4001	306	776	6631	307	1654658		0.504969	0.360362	0.0932253	0.988923	0.112114	0.0536818	0.00241802	0.000184932	0.000468979	0.00400747	0.000185537
TD-021	2318816	709542	105783	1468602	70155	131871	4873	338	466	4902	320	1683570		1.37732	0.421451	0.0628326	0.872314	0.0416704	0.0783282	0.00289444	0.000200764	0.000276793	0.00291167	0.000190072
TD-022	403172	323622	177632	467309	257404	12328	970	213	1088	5483	16112	1707278		0.236149	0.189554	0.104044	0.273716	0.150769	0.00722085	0.000568156	0.00012476	0.000637272	0.00321154	0.00943724
TD-023	1015011	710335	287654	1912715	369116	516051	11248	611	649	4042	7359	1656029		0.612919	0.428939	0.173701	1.155	0.222892	0.31162	0.00679215	0.000368955	0.000391901	0.00244078	0.00444376
TD-024	712074	312488	49667	2458622	52639	38800	972	226	451	5795	285	1715627		0.415052	0.182142	0.0289498	1.43307	0.0306821	0.0226156	0.000566557	0.00013173	0.000262878	0.00337777	0.00016612
TD-025	537776	166607	24181	1259502	17384	16145	1039	192	598	4668	1605	1735443		0.309878	0.0960026	0.0139336	0.725752	0.010017	0.0093031	0.000598694	0.000110635	0.000344581	0.0026898	0.000924836
TD-026	1324855	419681	15746	4531388	10066	52411	41789	387	758	6460	574	1725893		0.767634	0.243167	0.00912339	2.62553	0.00583234	0.0303675	0.024213	0.000224232	0.000439193	0.00374299	0.000332581
TD-027	563675	333872	203961	501022	359954	97176	1568	302	1281	7794	21021	1684893		0.334546	0.198156	0.121053	0.297361	0.213636	0.0576749	0.000930623	0.00017924	0.000760286	0.00462581	0.0124762
TD-028	332846	358045	257778	1418524	510061	34416	2311	273	1288	4749	13072	1745989		0.190635	0.205067	0.14764	0.812447	0.292133	0.0197115	0.00132361	0.000156358	0.000737691	0.00271995	0.00748687
TD-029	1067404	776257	455450	2995782	820044	831218	14185	789	1646	6518	1552	1802840		0.592068	0.430575	0.252629	1.6617	0.454862	0.46106	0.00786814	0.000437643	0.000913004	0.00361541	0.000860864
TD-030	1397578	428925	43558	3560532	54688	108189	2612	323	865	6731	847	1803447		0.774948	0.237836	0.0241526	1.97429	0.0303242	0.0599901	0.00144834	0.000179101	0.000479637	0.0037323	0.000469656
TD-031	1545623	510097	81776	5048875	71412	233928	4413	296	614	5899	485	1810071		0.853902	0.28181	0.0451783	2.78932	0.0394526	0.129237	0.00243803	0.000163529	0.000339213	0.00325899	0.000267945
TD-032	1520818	1168258	372763	4207645	550463	934905	11138	1002	912	4936	910	1786901		0.851092	0.65379	0.208609	2.35472	0.308055	0.523199	0.00623314	0.000560747	0.000510381	0.00276232	0.000509262
TD-033	1955059	390444	167899	1647754	262908	43136	4026	286	982	6489	2714	1759148		1.11137	0.221951	0.0954434	0.936677	0.149452	0.024521	0.00228861	0.000162579	0.000558225	0.00368872	0.00154279
TD-034	990044	491160	94382	4440895	81585	32210	706	197	485	5174	509	1647457		0.600953	0.298132	0.0572895	2.69561	0.0495218	0.0195513	0.000428539	0.000119578	0.000294393	0.0031406	0.000308961
TD-035	485839	596930	245979	3123147	406715	89377	3412	813	2282	5729	34656	1771747		0.274215	0.336916	0.138834	1.76275	0.229556	0.0504457	0.00192578	0.000458869	0.00128799	0.00323353	0.0195604
TD-036	1515404	997828	252590	2496975	354780	719028	5616	515	833	5630	1810	1823699		0.830951	0.547145	0.138504	1.36918	0.194539	0.394269	0.00307946	0.000282393	0.000456764	0.00308713	0.000992488
TD-037	1212990	346859	123978	892051	133781	202064	3770	309	353	3997	281	1712207		0.708437	0.20258	0.0724083	0.520995	0.0781337	0.118014	0.00220184	0.000180469	0.000206167	0.00233441	0.000164116
TD-038	821262	518270	338157	1626993	512075	515860	7454	565	758	5564	3979	1778277		0.46183	0.291445	0.19016	0.914927	0.287961	0.29009	0.0041917	0.000317723	0.000426255	0.00312887	0.00223756
TD-039	1912679	1067489	251552	4413137	310850	113541	1804	334	970	3994	3714	1755632		1.08945	0.608037	0.143283	2.5137	0.177059	0.0646724	0.00102755	0.000190245	0.000552508	0.00227496	0.00211548
TD-040	1397610	1089410	617708	4629215	924399	1335874	24438	1647	1367	4808	3224	1759120		0.794494	0.619293	0.351146	2.63155	0.525489	0.759399	0.0138922	0.000936264	0.000777093	0.00273318	0.00183273
TD-041	1902367	1288310	504314	4383301	766343	260657	2875	524	823	3928	4392	1729207		1.10014	0.745029	0.291645	2.53486	0.443176	0.150738	0.00166261	0.000303029	0.000475941	0.00227156	0.00253989
TD-042	1141494	477582	85609	1995946	85448	235701	3156	239	338	1979	554	977335		1.16797	0.488657	0.0875943	2.04223	0.0874296	0.241167	0.00322919	0.000244543	0.000345838	0.00202489	0.000566848
TD-043	752210	584765	372735	2070357	668882	687085	9752	623	904	5573	5124	1617399		0.465074	0.361547	0.230453	1.28005	0.413554	0.424809	0.00602943	0.000385186	0.000558922	0.00344566	0.00316805
TD-044	921405	764200	765373	6402442	1489607	1745008	50868	1434	1009	4002	1719	1768655		0.520964	0.43208	0.432743	3.61995	0.842226	0.98663	0.0287608	0.000810786	0.00057049	0.00226274	0.000971925
TD-045	2493621	1388124	262420	10469815	291923	795158	11568	720	2766	5671	23059	1782585		1.39888	0.778714	0.147213	5.87339	0.163764	0.44607	0.00648945	0.000403908	0.00155168	0.00318133	0.0129357
TD-046	1417048	608948	75238	3157345	78165	352802	32929	518	243084	4339	104905	1759284		0.805469	0.346134	0.0427663	1.79468	0.04443	0.200537	0.0187173	0.000294438	0.138172	0.00246634	0.0596294
TD-047	998084	475960	294903	2852615	456409	671249	14058	507	1061	6687	8491	1810773		0.551192	0.262849	0.16286	1.57536	0.252052	0.370697	0.00776354	0.000279991	0.000585938	0.0036929	0.00468916
TD-048	1989392	684450	122224	6063444	146124	530544	7103	514	547	3817	565	1804609		1.1024	0.379279	0.0677288	3.35998	0.0809727	0.293994	0.00393603	0.000284826	0.000303113	0.00211514	0.000313087
TD-049	1350500	446602	139496	2897872	160525	315587	6042	427	626	6612	509	1778681		0.75927	0.251086	0.0784267	1.62923	0.0902495	0.177428	0.0033969	0.000240066	0.000351946	0.00371736	0.000286167
TD-050	977537	1212752	547148	2594134	852399	821406	16422	815	745	4931	1941	1792026		0.545493	0.676749	0.305324	1.4476	0.475662	0.458367	0.00916393	0.000454793	0.000415731	0.00275163	0.00108313
TD-051	890983	304223	46806	2592301	69757	41258	16886	410	851	6502	434	1852691		0.480913	0.164206	0.0252638	1.39921	0.0376517	0.0222692	0.00911431	0.0002213	0.000459332	0.00350949	0.000234254
TD-052	932608	1185380	101017	4760618	157730	945368	8906	575	623	7218	666	1858899		0.501699	0.637679	0.0543424	2.56099	0.0848513	0.508563	0.00479101	0.000309323	0.000335145	0.00388294	0.000358277
TD-053	1142332	669161	307841	1591884	467832	489039	2370	297	1740	7216	40431	1829266		0.624476	0.365808	0.168287	0.870231	0.255748	0.267342	0.0012956	0.00016236	0.000951201	0.00394475	0.0221023
TD-054	1211081	491241	202993	2785535	317991	408557	6783	671	1000	5529	1668	1862444		0.650264	0.263761	0.108993	1.49563	0.170739	0.219366	0.00364199	0.000360279	0.000536929	0.00296868	0.000895597
TD-055	1426773	921008	459996	2536860	729989	79380	1772	469	793	5877	4802	1864435		0.765258	0.493988	0.246721	1.36066	0.391534	0.0425759	0.000950422	0.000251551	0.00042533	0.00315216	0.00257558
TD-056	1818829	197518	41799	3417379	54790	25644	4010	283	905	5857	4551	1905775		0.954378	0.103642	0.0219328	1.79317	0.0287495	0.0134559	0.00210413	0.000148496	0.000474872	0.00307329	0.002388
TD-057	1796237	751376	174497	8242793	215873	655856	9466	508	1082	4787	782	1911917		0.939495	0.392996	0.0912681	4.31127	0.112909	0.343036	0.00495105	0.000265702	0.000565924	0.00250377	0.000409014
TD-058	1590268	639928	280344	2676616	339362	73742	4493	425	800	4747	635	1912320		0.831591	0.334634	0.146599	1.39967	0.177461	0.0385615	0.0023495	0.000222243	0.00041834	0.00248233	0.000332057
TD-059	2445678	233631	17135	4399679	11934	11016	1719	338	1316	5780	1001	1879222		1.30143	0.124323	0.00911814	2.34122	0.0063505	0.005862	0.00091474	0.000179862	0.00070029	0.00307574	0.000532667
TD-060	895660	535345	229741	1715555	334224	93188	4691	365	679	5341	2308	1847196		0.484875	0.289815	0.124373	0.928735	0.180936	0.0504484	0.00253952	0.000197597	0.000367584	0.00289141	0.00124946
TD-061	867544	508644	238283	2227647	404252	671331	7427	777	1457	4703	1468	1903599		0.455739	0.267201	0.125175	1.17023	0.212362	0.352664	0.00390156	0.000408174	0.000765392	0.00247058	0.000771171
TD-062	910253	691954	334076	1421961	399624	56909	3759	363	809	6947	2796	1906744		0.477386	0.362898	0.175208	0.745753	0.209585	0.0298462	0.00197142	0.000190377	0.000424283	0.00364338	0.00146637
TD-063	2274827	902828	47165	3194287	82959	75527	27693	575	887	5507	1141	1970372		1.15452	0.458202	0.0239371	1.62116	0.0421032	0.0383313	0.0140547	0.000291823	0.000450169	0.0027949	0.000579078
TD-064	2186837	962102	186174	6725071	266563	1339849	13097	881	1351	5114	2055	1985830		1.10122	0.484484	0.0937512	3.38653	0.134233	0.674705	0.00659523	0.000443643	0.00068032	0.00257525	0.00103483
TD-065	1798786	1177579	85151	4007918	95487	87740	1961	617	1061	4455	1231	1977168		0.909779	0.595589	0.0430672	2.0271	0.0482948	0.0443766	0.000991823	0.000312063	0.000536626	0.00225322	0.000622608
TD-066	1295316	769603	392642	4294378	669598	597065	10557	504	1070	5046	496	1910053		0.678157	0.402922	0.205566	2.2483	0.350565	0.312591	0.00552707	0.000263867	0.000560194	0.00264181	0.000259679
TD-067	1128548	356845	139435	1423907	199846	31963	2267	339	652	3755	639	1855183		0.608322	0.19235	0.0751597	0.767529	0.107723	0.017229	0.00122198	0.000182731	0.000351448	0.00202406	0.00034444
TD-068	1625739	531836	160520	6028627	199104	50174	7810	329	1063	5297	2973	1908871		0.851676	0.278613	0.0840916	3.15822	0.104305	0.0262846	0.00409142	0.000172353	0.000556874	0.00277494	0.00155747
TD-069	845877	405642	94886	1014333	172172	15752	867	272	580	5009	691	1867887		0.452852	0.217166	0.0507986	0.543038	0.0921747	0.00843306	0.000464161	0.000145619	0.000310511	0.00268164	0.000369937
TD-070	2514169	652875	146918	2285371	80745	349392	9156	695	11922	5342	2959	1853621		1.35636	0.352216	0.07926	1.23292	0.0435607	0.188492	0.00493952	0.000374942	0.00643174	0.00288193	0.00159633
TD-071	1363826	593903	451806	2625451	674137	764807	17928	1012	758	5721	1327	1873770		0.727851	0.316956	0.241121	1.40116	0.359776	0.408165	0.00956788	0.000540088	0.000404532	0.0030532	0.000708198
TD-072	1199610	487125	380041	1934584	623824	587737	5184	599	1290	6248	7640	1834961		0.653752	0.265469	0.207111	1.05429	0.339966	0.320299	0.00282513	0.000326437	0.000703012	0.00340498	0.00416358
TD-073	1209790	835461	362748	1972936	487937	63295	2170	334	980	5573	1733	1880418		0.643362	0.444295	0.192908	1.0492	0.259483	0.0336601	0.001154	0.00017762	0.000521161	0.0029637	0.000921604
TD-074	1358635	490455	381994	2583312	640918	46316	3477	511	951	5692	12333	1859488		0.73065	0.263758	0.20543	1.38926	0.344674	0.0249079	0.00186987	0.000274807	0.000511431	0.00306106	0.00663247
TD-075	1669794	715684	505409	8386066	902318	1127066	11032	584	1564	6776	971	1864917		0.895372	0.383762	0.271009	4.49675	0.483838	0.604352	0.00591554	0.000313151	0.000838643	0.00363341	0.000520667
TD-076	1431133	765644	180104	2638812	181203	88286	5372	413	922	5486	2426	1865252		0.76726	0.410478	0.0965575	1.41472	0.0971467	0.0473319	0.00288004	0.000221418	0.000494303	0.00294116	0.00130063
TD-077	1672323	259135	9811	5725171	8455	26212	1211	323	599	5373	628	1890140		0.884761	0.137098	0.00519062	3.02897	0.00447321	0.0138678	0.000640693	0.000170887	0.000316908	0.00284265	0.000332251
TD-078	2083238	877038	125758	3865322	149966	438793	5587	428	909	4778	1508	1868750		1.11478	0.469318	0.0672953	2.0684	0.0802494	0.234806	0.0029897	0.00022903	0.000486421	0.00255679	0.000806957
TD-079	1275861	687682	227090	1187031	339029	71708	2825	326	593	4949	720	1875416		0.680308	0.366682	0.121088	0.632943	0.180775	0.0382358	0.00150633	0.000173828	0.000316197	0.00263888	0.000383915
TD-080	1726772	1051547	202463	1238604	309750	747226	6341	528	458	6090	390	1958291		0.881775	0.536972	0.103388	0.632492	0.158174	0.38157	0.00323803	0.000269623	0.000233877	0.00310985	0.000199153
TD-081	1689021	1059089	393730	2129270	500810	105478	5905	470	854	4076	5782	1963350		0.860275	0.53943	0.20054	1.08451	0.255079	0.0537235	0.00300761	0.000239387	0.000434971	0.00207604	0.00294497
TD-082	1627285	882819	1109975	7259647	1966047	2345010	141086	2818	2180	6841	9864	1944476		0.836876	0.454014	0.570835	3.73347	1.01109	1.20599	0.0725573	0.00144923	0.00112112	0.00351817	0.00507283
TD-083	1973433	1140121	703304	5700106	1239992	123196	18523	546	1512	6149	2298	1912042		1.03211	0.596284	0.367829	2.98116	0.648517	0.0644316	0.00968755	0.000285559	0.000790778	0.00321593	0.00120186
ASD-001	908198	589683	179996	1891440	246842	495447	5152	528	886	4830	1005	1798679		0.504925	0.327842	0.100071	1.05157	0.137235	0.27545	0.00286432	0.000293549	0.000492584	0.0026853	0.000558743
ASD-002	814101	629017	348793	2311249	552221	98216	2576	419	1757	4408	3032	1835427		0.443549	0.342709	0.190034	1.25924	0.300868	0.0535113	0.00140349	0.000228285	0.00095727	0.00240162	0.00165193
ASD-003	891348	237008	150580	1143561	204170	17718	1762	272	788	5544	785	1806576		0.493391	0.131192	0.083351	0.632999	0.113015	0.0098075	0.000975326	0.000150561	0.000436184	0.00306879	0.000434524
ASD-004	1070216	1142285	226124	4374674	216002	129970	4608	414	1538	5506	1979	1817989		0.588681	0.628323	0.124381	2.40633	0.118814	0.0714911	0.00253467	0.000227724	0.00084599	0.00302862	0.00108857
ASD-005	1441952	519049	108992	2447567	125346	36472	2065	263	3299	3565	1752	1816288		0.793901	0.285775	0.0600081	1.34757	0.0690122	0.0200805	0.00113693	0.000144801	0.00181634	0.00196279	0.000964605
ASD-006	994885	738849	373595	1874498	663179	71312	1963	1114	1265	6296	12226	1813861		0.54849	0.407335	0.205967	1.03343	0.365617	0.039315	0.00108222	0.00061416	0.000697407	0.00347105	0.00674032
ASD-007	427447	332201	257788	1436146	463687	506669	8576	553	1169	4205	3394	1786455		0.239271	0.185955	0.144301	0.803908	0.259557	0.283617	0.00480057	0.000309552	0.000654369	0.00235382	0.00189985
ASD-008	1681347	1093229	204001	5779532	256442	838714	8382	484	720	4619	491	1844307		0.911642	0.592759	0.110611	3.13371	0.139045	0.454758	0.0045448	0.000262429	0.000390391	0.00250446	0.000266225
ASD-009	1210583	828597	413327	4749661	650008	906153	23118	1177	881	5542	1568	1855349		0.652483	0.446599	0.222776	2.55998	0.350343	0.4884	0.0124602	0.000634382	0.000474843	0.00298704	0.000845124
ASD-010	1016452	821011	104746	2814547	116113	135087	2114	303	522	5164	373	1855649		0.547761	0.442439	0.0564471	1.51675	0.0625727	0.0727977	0.00113922	0.000163285	0.000281303	0.00278285	0.000201008
ASD-011	582460	505632	271134	1948820	403220	543757	12494	662	4312	4725	4248	1829754		0.318327	0.276339	0.148181	1.06507	0.220368	0.297175	0.00682824	0.000361797	0.0023566	0.00258231	0.00232162
ASD-012	926573	788076	318393	3478555	539900	268655	11570	586	1376	4346	633	1814533		0.51064	0.434313	0.175468	1.91705	0.297542	0.148057	0.0063763	0.000322948	0.000758322	0.00239511	0.00034885
ASD-013	1187512	178514	29866	890471	34596	2754	724	161	439	4535	521	1790195		0.663342	0.0997176	0.0166831	0.497416	0.0193253	0.00153838	0.000404425	8.99343e-05	0.000245225	0.00253324	0.00029103
ASD-014	2040685	341896	46920	2711300	57512	54030	1855	259	619	5055	426	1902320		1.07273	0.179726	0.0246646	1.42526	0.0302326	0.0284022	0.000975125	0.00013615	0.000325392	0.00265728	0.000223937
ASD-015	1753131	869553	190490	4108267	238255	186655	102544	1397	1392	3844	1435	1816279		0.965232	0.478755	0.104879	2.26191	0.131178	0.102768	0.0564583	0.000769155	0.000766402	0.00211641	0.000790077
ASD-016	686010	654098	216988	930200	339179	54179	3359	458	1444	4158	2474	1783766		0.384585	0.366695	0.121646	0.521481	0.190148	0.0303734	0.00188309	0.00025676	0.000809523	0.00233102	0.00138695
ASD-017	1361409	553979	81550	3290063	79287	406770	4364	308	885	4974	395	1840614		0.739649	0.300975	0.0443059	1.78748	0.0430764	0.220997	0.00237095	0.000167335	0.000480818	0.00270236	0.000214602
ASD-018	941495	206997	21282	2718820	14147	67915	3980	332	863	5639	374	1907912		0.493469	0.108494	0.0111546	1.42502	0.00741491	0.0355965	0.00208605	0.000174012	0.000452327	0.00295559	0.000196026
ASD-019	846617	660427	358515	1383219	478905	472733	10436	533	1347	5973	704	1808068		0.468244	0.365267	0.198286	0.765026	0.264871	0.261458	0.00577191	0.00029479	0.000744994	0.00330353	0.000389366
ASD-020	865236	316745	8537	2735919	11332	98531	8238	253	1154	5181	413	1877356		0.46088	0.168719	0.00454735	1.45733	0.00603615	0.0524839	0.00438809	0.000134764	0.000614694	0.00275973	0.00021999
ASD-021	1818990	409057	39016	5049933	48465	205910	4171	310	1679	5704	921	1860319		0.977784	0.219885	0.0209727	2.71455	0.026052	0.110685	0.00224209	0.000166638	0.000902533	0.00306614	0.000495076
ASD-022	1365464	858696	42401	2208149	16019	31004	1706	482	544	5293	294	1858976		0.734525	0.461919	0.0228088	1.18783	0.00861711	0.016678	0.00091771	0.000259283	0.000292634	0.00284727	0.000158152
ASD-023	1234564	715115	198860	2632212	238418	825562	4180	429	1118	5234	1410	1748725		0.705979	0.408935	0.113717	1.50522	0.136338	0.472094	0.00239031	0.000245322	0.000639323	0.00299304	0.000806302
ASD-024	898984	635146	619890	4059181	1140568	1226093	41561	1693	1746	6589	5848	1799907		0.499461	0.352877	0.344401	2.25522	0.633682	0.681198	0.0230906	0.000940604	0.00097005	0.00366074	0.00324906
ASD-025	765481	666353	316483	3090464	443739	696101	14849	718	1269	4868	321	1832844		0.417647	0.363562	0.172673	1.68616	0.242104	0.379793	0.00810162	0.000391741	0.000692367	0.00265598	0.000175138
ASD-026	926476	656569	120760	2057110	173872	433966	6269	640	614	5604	672	1834896		0.50492	0.357824	0.065813	1.1211	0.0947585	0.236507	0.00341654	0.000348794	0.000334624	0.00305412	0.000366233
ASD-027	1117292	216265	16146	1715864	9526	5940	1292	347	1190	5609	1045	1812417		0.616465	0.119324	0.00890855	0.946727	0.00525596	0.00327739	0.00071286	0.000191457	0.000656582	0.00309476	0.000576578
ASD-028	1015238	865592	254754	3550712	293375	194487	5071	359	1360	6579	10775	1839181		0.552005	0.47064	0.138515	1.93059	0.159514	0.105747	0.00275721	0.000195196	0.00073946	0.00357714	0.00585859
ASD-029	438599	180050	116638	1276374	221446	216920	6310	693	11115	7442	12394	1830161		0.239651	0.0983793	0.063731	0.697411	0.120998	0.118525	0.00344778	0.000378655	0.00607324	0.00406631	0.00677208
ASD-030	2152707	866014	419493	3390475	686081	55418	1720	338	597	4868	510	1851722		1.16254	0.46768	0.226542	1.83098	0.37051	0.0299278	0.000928865	0.000182533	0.000322403	0.0026289	0.000275419
ASD-031	695869	31757	44673	1409517	56003	4425	1832	420	1286	5177	2459	1784893		0.389866	0.0177921	0.0250284	0.789693	0.0313761	0.00247914	0.00102639	0.000235308	0.000720491	0.00290045	0.00137767
ASD-032	688435	165911	90354	2350048	121453	195461	5018	339	1334	7127	1029	1829635		0.376269	0.0906798	0.0493836	1.28444	0.066381	0.106831	0.00274262	0.000185283	0.000729107	0.00389531	0.000562407
ASD-033	625359	484170	240618	3149634	387094	642807	17455	704	1055	5912	890	1790547		0.349256	0.270403	0.134382	1.75903	0.216188	0.359	0.00974842	0.000393176	0.000589205	0.00330178	0.000497055
ASD-034	375614	209336	185081	1377217	314417	581859	91749	2953	2666	6188	47007	1746431		0.215075	0.119865	0.105977	0.788589	0.180034	0.33317	0.0525351	0.00169088	0.00152654	0.00354323	0.026916
ASD-035	764224	513751	583225	2581267	1036125	1072482	32141	1690	1318	5591	2573	1787659		0.4275	0.287388	0.326251	1.44394	0.579599	0.599937	0.0179794	0.00094537	0.000737277	0.00312755	0.00143931
ASD-036	644005	572267	410816	1783484	627118	619628	14854	547	1188	5158	3880	1828132		0.352275	0.313034	0.224719	0.975577	0.343038	0.338941	0.00812523	0.000299213	0.000649844	0.00282146	0.00212239
ASD-037	295506	222215	263636	1594403	490130	562360	9524	433	1648	6220	754	1766252		0.167307	0.125812	0.149263	0.902704	0.277497	0.318392	0.00539221	0.000245152	0.000933049	0.00352158	0.000426893
ASD-038	1288488	660034	196068	2826179	262151	843025	549136	78780	9076	5583	2171	1783535		0.722435	0.370071	0.109932	1.58459	0.146984	0.472671	0.307892	0.0441707	0.00508877	0.0031303	0.00121725
ASD-039	793979	641541	209423	1251892	288865	482137	87833	4756	923	6306	1185	1753619		0.452766	0.365838	0.119423	0.713891	0.164725	0.274938	0.0500867	0.00271211	0.00052634	0.00359599	0.000675745
ASD-040	1077263	753701	792266	3160576	1575335	1954644	1019213	248320	35415	7346	4372	1756535		0.613289	0.429084	0.451039	1.79932	0.896842	1.11278	0.580241	0.141369	0.0201619	0.0041821	0.00248899
ASD-041	1335684	352879	104228	2937457	130395	45114	3748	447	1173	5302	1403	1805135		0.739936	0.195486	0.0577397	1.62728	0.0722356	0.024992	0.0020763	0.000247627	0.000649813	0.00293718	0.000777227
ASD-042	682622	606955	543745	2871402	957261	55337	5664	660	1998	6569	1933	1780593		0.383368	0.340872	0.305373	1.61261	0.537608	0.0310778	0.00318096	0.000370663	0.0011221	0.00368922	0.00108559
ASD-043	717355	965224	139187	3141052	230174	431771	2368	528	1247	5497	526	1863300		0.384992	0.518019	0.0746992	1.68575	0.12353	0.231724	0.00127086	0.000283368	0.000669243	0.00295014	0.000282295
ASD-044	1703173	410015	98704	2754546	176421	835542	1322040	249818	58233	4905	1177	1816218		0.937758	0.225752	0.0543459	1.51664	0.0971365	0.460045	0.727908	0.137548	0.0320628	0.00270067	0.00064805
ASD-045	1573538	789107	219216	3731314	371522	158917	11471	697	1616	6392	577	1798613		0.874862	0.438731	0.121881	2.07455	0.20656	0.0883553	0.00637769	0.000387521	0.00089847	0.00355385	0.000320803
ASD-046	1503425	478237	136365	3506044	194904	156740	2902	864	722	6360	1133	1823473		0.824484	0.262267	0.0747831	1.92273	0.106886	0.0859569	0.00159147	0.000473821	0.000395948	0.00348785	0.000621342
ASD-047	884908	393959	223288	2494957	300114	541955	592563	25474	522797	5482	233445	1780709		0.496941	0.221237	0.125393	1.4011	0.168536	0.304348	0.332768	0.0143055	0.293589	0.00307855	0.131097
ASD-048	853141	289841	92388	2262450	118590	78869	2503	499	969	6154	553	1897365		0.449645	0.15276	0.0486928	1.19242	0.0625025	0.0415676	0.0013192	0.000262996	0.000510708	0.00324345	0.000291457
ASD-049	758726	336070	47321	1902682	59454	194528	2502	393	736	5240	505	1867715		0.406232	0.179936	0.0253363	1.01872	0.0318325	0.104153	0.0013396	0.000210418	0.000394064	0.00280557	0.000270384
ASD-050	759866	717964	103868	1146010	123701	402808	3902	378	638	6032	663	1856569		0.409285	0.386715	0.0559462	0.617273	0.0666288	0.216964	0.00210173	0.000203601	0.000343645	0.003249	0.00035711
ASD-051	1343683	433183	263652	4051979	357201	628160	14540	633	1567	4949	1414	1873543		0.717188	0.231211	0.140724	2.16274	0.190655	0.335279	0.0077607	0.000337863	0.000836383	0.00264152	0.00075472
ASD-052	624491	551499	333713	2779500	486771	98659	77698	929	620646	6892	421971	1904736		0.327862	0.289541	0.175202	1.45926	0.255558	0.0517967	0.040792	0.000487732	0.325844	0.00361835	0.221538
ASD-053	1004632	330672	158781	1698432	184590	346728	4677	365	1550	5793	890	1860681		0.539927	0.177716	0.0853349	0.912801	0.0992056	0.186345	0.0025136	0.000196165	0.000833028	0.00311338	0.000478319
ASD-054	703347	320240	539032	2153111	1076582	968324	24854	2344	1507	5341	675	1840653		0.382118	0.173982	0.292848	1.16975	0.584891	0.526076	0.0135028	0.00127346	0.000818731	0.00290169	0.000366718
ASD-055	655813	482966	274326	1743268	490941	32637	3276	366	3185	5806	6262	1827497		0.358859	0.264277	0.15011	0.95391	0.268641	0.0178589	0.00179262	0.000200274	0.00174282	0.00317702	0.00342654
ASD-056	1316240	1119187	650654	5448427	1149556	1584174	21214	1071	1174	6182	1419	1846472		0.71284	0.606122	0.352377	2.95072	0.622569	0.857946	0.0114889	0.000580025	0.000635807	0.00334801	0.000768493
ASD-057	1001084	679912	375485	4786244	661355	984837	28263	1091	1749	6832	1085	1828980		0.547346	0.371744	0.205297	2.61689	0.361598	0.538462	0.0154529	0.000596507	0.000956271	0.00373542	0.000593227
ASD-058	671168	407904	274497	3054099	457253	109216	9280	521	1273	5547	4310	1827846		0.367191	0.223161	0.150175	1.67087	0.250159	0.0597512	0.00507701	0.000285035	0.000696448	0.00303472	0.00235797
ASD-059	553646	362116	49274	2491416	51290	125509	6456	471	990	5972	408	1870747		0.295949	0.193568	0.0263392	1.33178	0.0274169	0.0670903	0.00345103	0.000251771	0.0005292	0.00319231	0.000218095
ASD-060	1366679	816838	121316	3567109	170211	57762	1742	307	952	6841	1147	1828463		0.747447	0.446735	0.0663486	1.95088	0.0930897	0.0315905	0.000952713	0.000167901	0.000520656	0.00374139	0.000627303
ASD-061	1523364	70563	42065	179147	12984	2539	19712	452	11188	6620	13900	1852260		0.822435	0.0380956	0.0227101	0.0967181	0.00700982	0.00137076	0.0106421	0.000244026	0.00604019	0.00357401	0.00750435
ASD-062	1290018	232328	10962	3581807	7066	48651	1548	403	984	4176	4332	1930380		0.668272	0.120354	0.00567867	1.85549	0.00366042	0.0252028	0.000801915	0.000208767	0.000509744	0.0021633	0.00224412
ASD-063	1130533	1108130	383000	2056483	561165	769576	5902	694	618	6141	441	1915026		0.590349	0.57865	0.199997	1.07387	0.293033	0.401862	0.00308194	0.000362397	0.000322711	0.00320674	0.000230284
ASD-064	931973	515742	307261	2737699	522961	1032568	17958	961	1042	6637	549	1866755		0.499248	0.276277	0.164596	1.46656	0.280144	0.553135	0.0096199	0.000514797	0.000558188	0.00355537	0.000294093
ASD-065	1500154	825047	105430	3578193	143478	43027	2732	489	3506	5536	2048	1852954		0.809601	0.44526	0.0568983	1.93107	0.077432	0.0232208	0.0014744	0.000263903	0.00189211	0.00298766	0.00110526
ASD-066	614444	235635	103349	871349	149718	162782	2689	398	1458	5402	657	1859155		0.330496	0.126743	0.0555892	0.46868	0.0805301	0.087557	0.00144636	0.000214076	0.000784227	0.00290562	0.000353386
ASD-067	1063746	572047	666622	4370965	1172012	1932203	383384	2857	1266	5411	1995	1914568		0.555606	0.298786	0.348184	2.283	0.612155	1.00921	0.200246	0.00149224	0.000661246	0.00282623	0.00104201
ASD-068	1362925	675938	68434	3476605	83927	106650	5531	815	1937	5246	2269	1940272		0.70244	0.348373	0.0352703	1.79181	0.0432553	0.0549665	0.00285063	0.000420044	0.000998314	0.00270374	0.00116942
ASD-069	1300010	479702	138079	4440447	163094	430581	6571	708	2064	5482	700	1896908		0.685331	0.252886	0.0727916	2.34089	0.0859789	0.226991	0.00346406	0.000373239	0.00108809	0.00288997	0.000369022
ASD-070	2176527	1008625	865682	7173679	1390409	1926685	52797	1478	1428	7269	2449	1927205		1.12937	0.523362	0.44919	3.72232	0.721464	0.99973	0.0273956	0.000766914	0.000740969	0.00377178	0.00127075
ASD-071	1024944	684929	638785	2906519	996331	985483	23431	1370	1470	9356	12265	1915581		0.535056	0.357557	0.333468	1.5173	0.520119	0.514456	0.0122318	0.000715188	0.000767391	0.00488416	0.00640276
ASD-072	1951525	625844	106788	1726703	103539	210962	2645	361	776	3861	1667	1856168		1.05137	0.33717	0.0575314	0.930251	0.055781	0.113655	0.00142498	0.000194487	0.000418066	0.00208009	0.000898087
ASD-073	614158	351581	227247	1083208	325269	39150	1976	273	747	6255	588	1903701		0.322613	0.184683	0.119371	0.569001	0.170861	0.0205652	0.00103798	0.000143405	0.000392394	0.00328571	0.000308872
ASD-074	755260	462369	193375	4085258	267431	352669	3648	421	1051	5983	4391	1952764		0.386765	0.236777	0.0990263	2.09204	0.13695	0.1806	0.00186812	0.000215592	0.000538211	0.00306386	0.00224861
ASD-075	1857604	378769	127895	3440000	60301	171643	4760	370	6880	5103	2994	1925905		0.964536	0.196671	0.0664077	1.78617	0.0313105	0.0891233	0.00247157	0.000192117	0.00357235	0.00264966	0.00155459
ASD-076	2047756	1051485	18874	4210840	14313	276413	4928	371	1410	7890	846	1908358		1.07305	0.550989	0.00989018	2.20653	0.00750017	0.144843	0.00258232	0.000194408	0.000738855	0.00413444	0.000443313
ASD-077	1419168	999443	104120	3093907	109490	378299	7734	610	1083	7457	3195	1940066		0.731505	0.515159	0.0536683	1.59474	0.0564362	0.194993	0.00398646	0.000314422	0.000558228	0.00384368	0.00164685
ASD-078	1104514	809072	425393	3834509	655671	896775	15779	764	1270	7032	706	1964845		0.562138	0.411774	0.216502	1.95156	0.333701	0.45641	0.00803066	0.000388835	0.000646361	0.00357891	0.000359316
ASD-079	1107256	867317	583866	3262823	596582	233987	8865	464	1059	4590	1642	1961765		0.564418	0.442111	0.297623	1.66321	0.304105	0.119274	0.00451889	0.000236522	0.00053982	0.00233973	0.000837001
ASD-080	1554626	1058862	443564	3418970	758983	69687	2310	425	1330	6619	568	1973876		0.787601	0.536438	0.224717	1.73211	0.384514	0.0353046	0.00117029	0.000215312	0.000673801	0.0033533	0.000287759
ASD-081	1357287	611038	221572	3185150	293897	437541	4703	829	979	5757	2139	1948814		0.696468	0.313544	0.113696	1.6344	0.150808	0.224517	0.00241326	0.000425387	0.000502357	0.0029541	0.00109759
ASD-082	1953953	506140	307261	3259853	436982	673200	14069	570	826	5425	1962	1858675		1.05126	0.272312	0.165312	1.75386	0.235104	0.362193	0.00756937	0.00030667	0.000444403	0.00291875	0.00105559
ASD-083	1123525	738425	332624	3679960	554544	714269	8471	701	1218	4622	602	1932040		0.581523	0.3822	0.172162	1.9047	0.287025	0.369697	0.00438448	0.000362829	0.000630422	0.00239229	0.000311588
ASD-084	2082056	1299890	463973	4977392	682864	2668153	107198	1542	1031	4394	1917	1900931		1.09528	0.683818	0.244077	2.6184	0.359226	1.4036	0.0563924	0.000811181	0.000542366	0.0023115	0.00100845
concentration of SCFAs												weight	water extraction	water adding	extracting solution adding
number(μg/g)	Acetic acid	Propionic acid	Isobutyric acid	Butyric acid	Isovaleric acid	Valeric acid	Hexanoic acid	Heptanoicacid	Octanoic acid	Nonanoic acid	Decanoic acid	M（mg）	V2（mL）	V3（mL）	V1（mL）	Total SCFAs
TD-001	657.378	850.276	62.0691	476.732	51.8481	184.201	2.14812	0.118454	0.542039	2.09847	3.21319	51.7	0.8	1	0.8	2290.62
TD-002	1036.5	519.118	175.543	719.329	234.405	10.1755	N.D	0.0317915	0.257827	2.42392	0.0934552	46.2	0.8	1	0.8	2697.87
TD-003	1150.78	481.231	1.87617	1524.33	1.14514	7.82343	24.9816	0.247454	10.398	2.358	31.5677	50	0.8	1	0.8	3236.74
TD-004	1405.15	751.252	83.0811	1361.05	113.743	138.322	0.56007	0.0558903	0.211606	2.36597	N.D	49.2	0.8	1	0.8	3855.79
TD-005	597.135	404.476	19.0994	161.591	21.4956	2.44137	N.D	0.00865277	0.246921	2.47492	0.22624	51.7	0.8	1	0.8	1209.19
TD-006	583.615	677.372	91.1207	582.309	100.131	243.292	5.66278	0.17026	0.207194	2.36929	0.0504833	51.8	0.8	1	0.8	2286.3
TD-007	407.297	372.076	89.2379	391.699	99.2787	107.493	2.71351	0.119424	0.336871	2.88157	5.30724	49.1	0.8	1	0.8	1478.44
TD-008	1151.51	991.761	18.8042	743.813	14.3378	12.7765	N.D	0.0582162	0.195514	1.53939	0.0666024	51.1	0.8	1	0.8	2934.86
TD-009	1143.94	767.835	60.9035	1492.7	30.9151	16.5301	23.3946	0.354673	15.3923	2.48635	29.7898	48.5	0.8	1	0.8	3584.24
TD-010	967.568	1141.77	70.5667	754.932	54.1246	28.6466	N.D	0.0257165	0.148356	1.43578	N.D	53.2	0.8	1	0.8	3019.22
TD-011	959.528	746.236	27.2752	633.886	16.3933	14.464	N.D	0.00906305	0.14741	1.45369	N.D	48.4	0.8	1	0.8	2399.39
TD-012	1643.9	710.958	47.761	1249.98	34.6269	13.7583	N.D	0.025912	0.258519	1.56842	1.02478	49	0.8	1	0.8	3703.85
TD-013	649.48	508.732	55.8318	553.564	44.7856	105.897	1.07466	0.206902	0.273045	2.10865	0.0823449	46.8	0.8	1	0.8	1922.04
TD-014	840.509	623.831	229.944	1650.25	321.564	23.67	1.48459	0.0362487	0.326169	1.72192	0.042095	49.2	0.8	1	0.8	3693.38
TD-015	1297.12	510.181	28.1454	1000.79	25.0607	35.3988	0.0915018	0.0521502	0.236485	2.24372	1.05486	53.5	0.8	1	0.8	2900.38
TD-016	699.74	430.033	39.6764	825.848	34.1218	17.2829	N.D	0.0258559	0.319938	3.0329	0.403546	51.3	0.8	1	0.8	2050.48
TD-017	786.749	503.798	22.0357	742.879	13.82	77.3034	N.D	0.666032	0.23995	2.45853	0.370338	54.3	0.8	1	0.8	2150.32
TD-018	1067.5	197.815	6.34038	2597.43	1.69487	4.65389	N.D	0.00723681	0.205412	1.29989	2.21351	49.9	0.8	1	0.8	3879.16
TD-019	1572.48	803.159	71.2302	610.374	45.4616	78.6836	0.189323	0.0531381	0.312724	1.8263	0.143368	54.9	0.8	1	0.8	3183.92
TD-020	607.958	612.879	55.696	499.091	46.9714	22.0662	0.100247	0.0435705	0.29782	2.63579	N.D	53.7	0.8	1	0.8	1847.74
TD-021	1681.61	724.868	37.3098	444.73	16.7221	32.3187	0.322915	0.0522762	0.185181	1.89841	N.D	53.1	0.8	1	0.8	2940.02
TD-022	293.839	334.869	64.8027	140.425	66.1359	3.55201	N.D	0.0131933	0.413673	2.16544	7.90576	51.7	0.8	1	0.8	914.122
TD-023	862.11	851.616	123.141	681.279	110.709	146.608	2.46492	0.16107	0.293967	1.81088	4.08211	46	0.8	1	0.8	2784.28
TD-024	511.614	317.477	16.3258	743.062	12.0801	9.83632	N.D	0.0166815	0.179143	2.25444	N.D	52.4	0.8	1	0.8	1612.85
TD-025	383.476	168.314	6.8445	376.405	2.94679	4.38609	N.D	0.0056231	0.230437	1.77654	0.615593	52.1	0.8	1	0.8	945.002
TD-026	1059.78	473.537	4.19596	1524.89	1.2033	14.552	11.5891	0.0729715	0.320645	2.80831	0.125084	46.9	0.8	1	0.8	3093.07
TD-027	400.388	335.775	72.6415	146.68	90.4985	23.5809	N.D	0.0404994	0.469938	3.05247	10.0778	53.9	0.8	1	0.8	1083.21
TD-028	266.58	408.048	104.546	478.855	145.951	9.86565	N.D	0.0338251	0.536067	2.04092	7.02458	45.9	0.8	1	0.8	1423.48
TD-029	746.65	766.544	161.534	880.762	204.186	194.243	2.72815	0.181315	0.589171	2.47499	0.570015	51.3	0.8	1	0.8	2960.46
TD-030	963.118	416.93	13.3609	1031.17	11.9902	25.3533	N.D	0.0418254	0.313522	2.52039	0.229015	52.1	0.8	1	0.8	2465.02
TD-031	1057.46	492.121	26.6659	1453.01	15.994	53.7915	0.112374	0.0334632	0.226267	2.17432	0.0574843	52.3	0.8	1	0.8	3101.65
TD-032	1072.43	1161.65	132.767	1247.43	137.52	219.919	1.93743	0.246941	0.336963	1.85318	0.266228	51.4	0.8	1	0.8	3976.36
TD-033	1519.49	427.664	64.6532	535.31	71.491	11.7402	0.0461572	0.0363699	0.39775	2.73612	1.25349	47.4	0.8	1	0.8	2634.82
TD-034	796.722	557.961	36.8236	1504.75	21.9285	9.20866	N.D	0.0110522	0.213058	2.24008	0.0987968	48.8	0.8	1	0.8	2929.96
TD-035	382.322	666.026	97.535	1037.75	113.577	24.1387	N.D	0.213987	0.914359	2.44092	18.5423	46.2	0.8	1	0.8	2343.46
TD-036	1030.94	957.269	86.1141	712.467	84.9573	163.318	0.415995	0.0962568	0.298878	2.0561	0.67176	52.2	0.8	1	0.8	3038.6
TD-037	961.415	387.889	48.2029	293.842	36.3514	53.9081	N.D	0.0464732	0.158689	1.66344	N.D	47.7	0.8	1	0.8	1783.48
TD-038	647.421	577.393	134.735	537.514	143.218	136.225	1.06676	0.130106	0.317214	2.36182	1.95569	46.1	0.8	1	0.8	2182.34
TD-039	1437.9	1130.96	94.7844	1394.33	82.0612	28.9576	N.D	0.0506331	0.380247	1.571	1.72618	49.1	0.8	1	0.8	4172.73
TD-040	995.119	1093.97	223.591	1386.49	234.303	317.106	5.58405	0.445601	0.500355	1.82148	1.39739	51.7	0.8	1	0.8	4260.33
TD-041	1352.84	1291.1	181.838	1310.06	193.617	62.1761	N.D	0.106131	0.307705	1.46129	1.96461	52.7	0.8	1	0.8	4395.47
TD-042	1469.89	866.565	54.4427	1079.23	37.8571	101.468	0.493439	0.0773182	0.233905	1.31728	0.315188	51.5	0.8	1	0.8	3611.88
TD-043	549.483	603.652	138.025	635.385	173.973	167.886	1.72859	0.143627	0.345077	2.20578	2.40091	54.7	0.8	1	0.8	2275.23
TD-044	668.372	782.96	283.145	1958.08	386.157	422.452	13.0124	0.388509	0.381874	1.52146	0.677698	50.4	0.8	1	0.8	4517.15
TD-045	1682.62	1319.43	88.7661	2973.22	69.0304	178.879	1.96498	0.155327	0.940535	2.05622	10.455	53.9	0.8	1	0.8	6327.52
TD-046	1036.98	628.474	26.1331	970.503	18.9259	86.4799	8.10803	0.106489	88.0627	1.67496	52.2787	50.3	0.8	1	0.8	2917.73
TD-047	715.84	482.054	106.513	859.919	115.847	160.988	2.75846	0.0995668	0.396417	2.60738	3.98866	49.8	0.8	1	0.8	2451.01
TD-048	1452.06	704.048	43.5735	1861.46	36.5819	129.351	0.87124	0.103488	0.217006	1.44705	0.101704	49.2	0.8	1	0.8	4229.82
TD-049	1054.94	492.104	53.6314	950.553	43.2418	82.6585	0.634186	0.0828016	0.262701	2.80594	0.0818177	46.6	0.8	1	0.8	2681
TD-050	682.374	1195.46	194.146	760.799	211.941	191.617	3.3259	0.18905	0.27633	1.83474	0.755834	51.7	0.8	1	0.8	3242.72
TD-051	619.228	298.761	14.6019	757.194	15.8307	10.1187	3.40087	0.0665655	0.312425	2.45078	0.0301924	50.2	0.8	1	0.8	1722
TD-052	652.616	1171.78	34.1868	1403.5	38.0246	221.095	1.28723	0.116026	0.23548	2.75478	0.140913	49.7	0.8	1	0.8	3525.73
TD-053	829.723	686.016	112.62	483.742	120.225	118.885	N.D	0.0352754	0.645765	2.85852	19.9	48.7	0.8	1	0.8	2374.65
TD-054	785.114	449.433	65.573	758.316	72.4359	88.7264	0.664266	0.133773	0.339007	1.92024	0.574228	53.6	0.8	1	0.8	2223.23
TD-055	938.432	854.448	153.227	699.96	170.557	17.9091	N.D	0.0790711	0.2764	2.07852	1.9908	52.8	0.8	1	0.8	2838.96
TD-056	1277.47	195.596	12.8585	1007.75	12.152	6.57058	N.D	0.0276029	0.334335	2.2069	2.0003	48.4	0.8	1	0.8	2516.97
TD-057	1150.54	678.486	55.3091	2222.6	48.0306	140.284	1.28407	0.0862909	0.361061	1.61894	0.174828	52.9	0.8	1	0.8	4298.77
TD-058	1062.26	602.802	93.9661	749.975	79.6555	16.9445	0.0728089	0.0664217	0.283429	1.67347	0.115251	50.7	0.8	1	0.8	2607.81
TD-059	1718.24	231.274	4.00439	1298.36	1.39424	3.14365	N.D	0.0448075	0.476715	2.17729	0.299792	49.1	0.8	1	0.8	3259.41
TD-060	608.593	513.96	78.1685	488.479	79.9837	21.6557	0.162783	0.0522062	0.247438	1.94276	0.901677	51.5	0.8	1	0.8	1794.15
TD-061	597.375	495.005	82.1973	644.116	98.3429	154.737	0.852206	0.172204	0.517106	1.71214	0.512638	49.3	0.8	1	0.8	2075.54
TD-062	584.398	627.712	108.23	381.765	90.6035	12.7131	N.D	0.0471538	0.275765	2.42437	1.06125	52.8	0.8	1	0.8	1809.23
TD-063	1425.25	797.081	13.1227	839.531	17.1045	16.269	5.57541	0.100655	0.293143	1.83743	0.319493	52.5	0.8	1	0.8	3116.49
TD-064	1480.6	917.985	62.4138	1915.14	62.9784	302.263	2.25154	0.196406	0.472338	1.83193	0.766379	48.2	0.8	1	0.8	4746.9
TD-065	1243.33	1147.54	27.9428	1163.85	21.9756	20.7681	N.D	0.123248	0.383145	1.6103	0.394503	47.4	0.8	1	0.8	3627.92
TD-066	839.26	703.602	128.549	1170.37	154.013	129.348	1.57074	0.0863144	0.361692	1.73563	0.0504904	52.3	0.8	1	0.8	3128.95
TD-067	753.995	336.553	45.7986	397.551	46.3695	7.65005	N.D	0.0436609	0.234212	1.29902	0.122436	52.2	0.8	1	0.8	1589.62
TD-068	1153.99	532.341	56.2223	1800.66	48.9785	12.4372	0.977026	0.0416988	0.393516	2.00257	1.25659	47.8	0.8	1	0.8	3609.3
TD-069	622.62	422.008	33.6457	311.032	43.8242	4.46307	N.D	0.0267388	0.232209	1.96286	0.159986	47	0.8	1	0.8	1439.97
TD-070	1755.13	642.069	50.4373	668.021	18.5989	81.6434	1.35015	0.151181	4.13387	1.99002	1.23323	50.1	0.8	1	0.8	3224.76
TD-071	936.784	575.499	157.144	756.749	164.385	175.441	3.61676	0.241026	0.276885	2.10869	0.44705	50.3	0.8	1	0.8	2772.69
TD-072	1000.2	573.181	160.153	675.82	184.609	163.854	0.3649	0.147469	0.555413	2.81665	4.14609	42.3	0.8	1	0.8	2765.85
TD-073	861.986	840.098	130.489	588.988	123.015	15.5994	N.D	0.0442711	0.365743	2.12712	0.661063	48.3	0.8	1	0.8	2563.37
TD-074	949.838	483.721	134.912	757.818	159	11.3419	N.D	0.0966991	0.348465	2.13572	5.71531	49.8	0.8	1	0.8	2504.93
TD-075	1174.05	709.485	180.107	2482.66	225.649	264.228	1.85712	0.118865	0.563586	2.58372	0.287222	49.4	0.8	1	0.8	5041.59
TD-076	1018.02	768.204	63.5569	787.603	44.5716	21.4775	0.34408	0.0685419	0.344356	2.08815	0.997959	48.8	0.8	1	0.8	2707.27
TD-077	1160.1	253.486	1.33874	1670.85	0.50406	6.61723	N.D	0.0395305	0.225078	1.98866	0.118457	49.4	0.8	1	0.8	3095.27
TD-078	1368.28	811.779	40.3297	1066.19	33.7698	96.3728	0.369294	0.067321	0.313484	1.65934	0.508646	52.8	0.8	1	0.8	3419.64
TD-079	841.931	640.321	74.886	326.481	78.6891	16.2919	N.D	0.0388878	0.212161	1.73355	0.155599	52.3	0.8	1	0.8	1980.74
TD-080	1146.89	984.746	66.8372	342.623	72.1091	165.693	0.514665	0.0938314	0.169832	2.17215	N.D	49.8	0.8	1	0.8	2781.85
TD-081	1137.13	1005.4	133.799	600.261	119.172	24.201	0.406961	0.0783644	0.304141	1.42329	2.47875	49	0.8	1	0.8	3024.65
TD-082	1133.89	867.453	394.525	2129.47	489.129	544.332	36.3435	0.777594	0.771862	2.58059	4.51071	47.8	0.8	1	0.8	5603.78
TD-083	1250.04	1017.89	226.428	1518.39	279.774	26.4791	3.45566	0.0955478	0.491719	2.09564	0.828597	53.5	0.8	1	0.8	4325.97
ASD-001	622.986	571.408	61.4182	544.139	59.26	113.825	0.313036	0.101754	0.319647	1.76318	0.302931	52.4	0.8	1	0.8	1975.84
ASD-002	589.691	644.021	127.718	703.436	142.012	24.3061	N.D	0.0727164	0.651096	1.68405	1.32191	48.6	0.8	1	0.8	2234.91
ASD-003	635.369	238.701	53.0443	340.169	50.6627	4.76864	N.D	0.0277463	0.297645	2.12443	0.206716	50.2	0.8	1	0.8	1325.37
ASD-004	702.642	1058.73	74.2797	1209	49.4061	28.9442	0.152462	0.0649183	0.518018	1.9401	0.725407	54.2	0.8	1	0.8	3126.4
ASD-005	977.36	496.197	35.8805	695.82	28.9415	8.76021	N.D	0.0234635	1.12505	1.24584	0.643195	52.6	0.8	1	0.8	2246
ASD-006	748.384	784.839	142.119	591.08	177.302	18.4667	N.D	0.298822	0.491864	2.56541	6.10537	47.4	0.8	1	0.8	2471.65
ASD-007	335.386	370.023	102.13	473.772	129.484	133.779	1.39894	0.125768	0.477884	1.7444	1.63866	45.9	0.8	1	0.8	1549.96
ASD-008	1135.67	1041.06	68.6246	1642.35	60.5235	189.016	1.11339	0.0860506	0.259116	1.64746	0.0563518	52	0.8	1	0.8	4140.4
ASD-009	928.047	896.42	160.327	1532.45	176.917	231.954	5.56787	0.323544	0.355624	2.27709	0.627369	45.5	0.8	1	0.8	3935.26
ASD-010	765.141	872.725	38.2075	890.336	29.6526	34.491	N.D	0.0376543	0.2155	2.0738	N.D	46.3	0.8	1	0.8	2632.88
ASD-011	392.499	482.567	92.0962	552.232	96.2537	122.995	2.18504	0.137898	1.46259	1.69334	1.79497	52.3	0.8	1	0.8	1745.92
ASD-012	699.483	840.363	121.254	1105.08	144.59	68.1972	2.18471	0.130123	0.535312	1.72887	0.13954	47.2	0.8	1	0.8	2983.69
ASD-013	874.365	185.508	9.12309	272.342	7.52537	1.24587	N.D	N.D	0.17966	1.76655	0.0820339	49.1	0.8	1	0.8	1352.14
ASD-014	1284.94	303.422	13.1813	797.979	11.5077	11.8324	N.D	0.0184077	0.21055	1.68852	0.0195779	54.1	0.8	1	0.8	2424.8
ASD-015	1171.06	818.797	63.2593	1153.23	55.5183	42.0008	25.0882	0.345206	0.47801	1.33412	0.488944	53.4	0.8	1	0.8	3331.6
ASD-016	455.6	614.495	72.2034	257.423	79.5026	12.5251	N.D	0.0792378	0.493721	1.45358	0.963671	54.5	0.8	1	0.8	1494.74
ASD-017	881.884	506.227	25.15	895.391	16.9533	88.2299	0.0777336	0.0341615	0.301517	1.71316	0.0118991	54.3	0.8	1	0.8	2415.97
ASD-018	664.595	206.457	5.50568	806.594	1.9407	16.5663	N.D	0.0424772	0.322067	2.13413	N.D	48	0.8	1	0.8	1704.16
ASD-019	629.16	693.545	134.746	430.016	126.125	117.731	1.83358	0.111562	0.516415	2.3986	0.1742	48.1	0.8	1	0.8	2136.36
ASD-020	561.97	290.753	0.844576	747.152	1.15403	21.8705	1.01937	0.0180695	0.389873	1.79542	0.0166891	53	0.8	1	0.8	1626.98
ASD-021	1266.99	401.654	11.8091	1478.99	10.5114	48.2695	0.0207845	0.0367152	0.597778	2.13096	0.26113	50	0.8	1	0.8	3221.27
ASD-022	916.254	812.836	12.5521	621.114	2.3323	7.46545	N.D	0.0845462	0.199245	1.89617	N.D	51.9	0.8	1	0.8	2374.73
ASD-023	851.024	695.484	68.3737	761.78	57.4379	189.99	0.0875062	0.0745503	0.399491	1.93353	0.499581	53.7	0.8	1	0.8	2627.08
ASD-024	616.216	615.039	216.328	1171.74	279.078	280.706	9.84386	0.44193	0.611696	2.4552	2.57469	52.4	0.8	1	0.8	3195.04
ASD-025	543.892	669.433	113.515	924.421	111.661	165.589	2.93788	0.162035	0.46679	1.84073	N.D	49.6	0.8	1	0.8	2533.92
ASD-026	678.673	679.413	43.2467	632.28	44.0683	106.552	0.624492	0.142491	0.242966	2.20585	0.15292	48.1	0.8	1	0.8	2187.6
ASD-027	751.174	205.254	3.57161	483.018	0.810957	1.85783	N.D	0.0474478	0.414422	2.02659	0.313799	53.1	0.8	1	0.8	1448.49
ASD-028	678.739	817.16	85.466	998.667	68.8618	43.86	0.261562	0.0498568	0.468862	2.38677	4.76007	52.6	0.8	1	0.8	2700.68
ASD-029	328.061	191.197	42.7872	400.774	58.0531	54.9455	0.655521	0.163329	4.16205	3.05806	6.18724	47	0.8	1	0.8	1090.04
ASD-030	1429.73	810.481	140.797	945.13	161.625	12.7707	N.D	0.0431429	0.214326	1.71336	0.0633233	52.7	0.8	1	0.8	3502.57
ASD-031	512.691	33.1299	14.7698	434.984	13.2199	1.6588	N.D	0.0759165	0.489902	2.04457	1.06129	49.1	0.8	1	0.8	1014.12
ASD-032	490.711	167.335	30.9968	704.551	29.5207	47.0788	0.270669	0.0474624	0.491522	2.7752	0.323954	49.5	0.8	1	0.8	1474.1
ASD-033	468.526	513.435	90.6075	994.646	102.642	161.436	3.87486	0.16791	0.412606	2.39726	0.273264	48.1	0.8	1	0.8	2338.42
ASD-034	255.51	202.373	63.1148	394.225	75.753	133.242	22.9731	0.810089	0.922166	2.29729	21.8507	54.1	0.8	1	0.8	1173.07
ASD-035	539.392	512.642	209.621	766.274	261.111	253.08	7.60965	0.454852	0.480317	2.12561	1.07103	51.2	0.8	1	0.8	2553.86
ASD-036	470.645	591.913	152.369	547.34	163.152	151.817	3.02903	0.113622	0.451136	2.01764	1.7611	48.3	0.8	1	0.8	2084.61
ASD-037	204.995	219.722	92.7837	467.409	121.598	131.738	1.50707	0.0764565	0.59019	2.36097	0.19196	52.3	0.8	1	0.8	1242.97
ASD-038	926.109	669.272	70.2163	852.997	65.9686	202.275	149.464	24.041	3.24878	2.15709	0.891304	50.5	0.8	1	0.8	2966.64
ASD-039	754.06	861.127	99.5165	497.078	96.4701	153.438	30.4739	1.85461	0.459573	3.25374	0.542543	38.8	0.8	1	0.8	2498.27
ASD-040	738.94	729.75	277.065	911.421	386.025	447.122	265.784	72.4714	12.0517	2.75667	1.88609	53.7	0.8	1	0.8	3845.27
ASD-041	1002.2	373.524	37.9069	925.577	33.4124	11.8544	N.D	0.0850807	0.455834	2.12874	0.534331	47.8	0.8	1	0.8	2387.67
ASD-042	494.035	621.392	200.379	875.086	247.398	13.9281	0.483459	0.148828	0.73705	2.58904	0.782147	50.1	0.8	1	0.8	2456.96
ASD-043	542.721	1032.96	51.8644	1000.88	60.8569	109.652	N.D	0.110294	0.489337	2.23222	0.0795058	45.8	0.8	1	0.8	2801.84
ASD-044	1133.41	384.673	31.7015	769.023	40.5757	185.5	334.305	70.6429	19.1906	1.73436	0.369873	53.6	0.8	1	0.8	2971.12
ASD-045	1149.42	812.75	79.9772	1145.3	95.6125	39.1932	2.09235	0.160663	0.603624	2.52897	0.108423	49.3	0.8	1	0.8	3327.74
ASD-046	1032.79	463.311	45.9996	1011.9	46.4424	36.374	N.D	0.19919	0.264065	2.36412	0.360608	51.7	0.8	1	0.8	2640
ASD-047	639.961	402.513	80.8677	758.226	76.324	131.22	162.593	7.79556	187.468	2.13166	115.376	50.2	0.8	1	0.8	2564.48
ASD-048	631.628	303.315	32.8563	703.503	29.8106	20.0842	N.D	0.0976143	0.376748	2.45955	0.0879731	46	0.8	1	0.8	1724.22
ASD-049	547.721	343.098	15.3534	576.521	13.7722	47.4466	N.D	0.0635032	0.283754	2.02216	0.0650173	47.9	0.8	1	0.8	1546.35
ASD-050	525.529	702.153	34.8383	330.95	29.1655	93.5181	N.D	0.0567402	0.238087	2.2534	0.138206	50.3	0.8	1	0.8	1718.84
ASD-051	898.023	408.452	88.3732	1138.73	84.0362	140.307	2.65573	0.126744	0.537112	1.75557	0.474761	51.7	0.8	1	0.8	2763.48
ASD-052	420.415	525.724	113.605	788.307	116.313	22.75	18.9441	0.212352	207.647	2.52637	194.706	50.3	0.8	1	0.8	2411.15
ASD-053	708.262	329.241	55.3496	501.447	45.0886	82.0297	0.157061	0.0537356	0.561078	2.19683	0.249798	49.3	0.8	1	0.8	1724.64
ASD-054	452.661	291.57	176.566	582.42	247.554	208.548	5.12077	0.593151	0.499136	1.84283	0.135356	54.5	0.8	1	0.8	1967.51
ASD-055	513.518	535.183	108.22	573.05	136.454	9.15535	N.D	0.0612498	1.25989	2.45388	3.16558	45.1	0.8	1	0.8	1882.52
ASD-056	880.639	1056.4	221.385	1534.39	274.158	353.402	4.37703	0.252363	0.407251	2.23333	0.480048	52.4	0.8	1	0.8	4328.13
ASD-057	702.362	673.632	133.218	1414.31	164.898	230.81	6.49269	0.271387	0.627207	2.6077	0.345227	50.4	0.8	1	0.8	3329.57
ASD-058	478.802	411.754	98.6443	917.852	115.662	26.581	1.4351	0.102977	0.470376	2.12889	1.92899	49.5	0.8	1	0.8	2055.36
ASD-059	376.969	349.392	15.1926	714.797	11.0126	29.129	0.610466	0.0826289	0.354211	2.19838	0.0158231	50.6	0.8	1	0.8	1499.75
ASD-060	891.209	751.372	38.6365	977.608	38.3235	13.0543	N.D	0.0344482	0.325032	2.4245	0.348199	54.3	0.8	1	0.8	2713.34
ASD-061	1042.31	68.119	12.6845	47.4362	1.63903	1.12641	4.07921	0.0776451	3.80738	2.45456	6.32488	51.1	0.8	1	0.8	1190.06
ASD-062	834.969	212.22	1.58973	974.478	0.116645	11.0267	N.D	0.0578444	0.333967	1.40898	1.74609	51.8	0.8	1	0.8	2037.95
ASD-063	723.323	1000.88	123.828	551.554	127.273	164.561	0.412431	0.136905	0.214107	2.11695	0.0253789	52.8	0.8	1	0.8	2694.33
ASD-064	607.831	475.191	100.979	750.494	120.922	225.029	3.45023	0.215196	0.355032	2.34906	0.0784071	53.1	0.8	1	0.8	2286.89
ASD-065	976.325	757.26	33.2216	978.455	31.9866	9.84106	N.D	0.0840825	1.14723	1.92981	0.745919	53.7	0.8	1	0.8	2791
ASD-066	429.797	233.398	35.0908	253.768	36.0799	38.6093	N.D	0.0633585	0.52615	2.02784	0.136835	49.6	0.8	1	0.8	1029.5
ASD-067	776.144	589.379	247.543	1342.52	305.059	470.373	105.616	0.828376	0.478516	2.10862	0.804689	46.3	0.8	1	0.8	3840.85
ASD-068	838.932	587.024	19.6579	899.226	17.0612	22.3734	0.296402	0.162669	0.608095	1.71727	0.791418	54.2	0.8	1	0.8	2387.85
ASD-069	863.019	449.348	44.9808	1240.08	37.2759	95.7211	0.607224	0.146444	0.697201	1.9455	0.145503	51.4	0.8	1	0.8	2733.97
ASD-070	1394.15	910.427	282.228	1933.03	317.341	410.932	11.8498	0.349948	0.470677	2.52914	0.902446	52.5	0.8	1	0.8	5264.21
ASD-071	678.452	640.302	215.144	808.585	235.076	217.95	4.85684	0.3323	0.501126	3.41436	5.38153	51	0.8	1	0.8	2810
ASD-072	1381.91	624.617	36.6132	482.084	24.6519	50.2529	N.D	0.052798	0.2913	1.41769	0.626548	49.3	0.8	1	0.8	2602.52
ASD-073	407.163	330.095	75.5285	299.959	76.0355	9.22178	N.D	0.0233997	0.264936	2.24482	0.0942729	51.1	0.8	1	0.8	1200.63
ASD-074	477.471	413.485	60.8719	1088.74	59.2468	74.9571	N.D	0.0608862	0.34822	2.03563	1.7332	52.3	0.8	1	0.8	2178.95
ASD-075	1249.79	359.252	41.9985	971.679	12.9515	38.9756	0.134106	0.0507534	2.3092	1.82131	1.19876	50	0.8	1	0.8	2680.16
ASD-076	1416.2	1024.86	4.52678	1223.4	1.9375	64.1475	0.192263	0.0529688	0.50189	2.97886	0.219268	49.1	0.8	1	0.8	3739.02
ASD-077	905.497	899.586	32.059	828.941	23.5285	80.8881	0.843407	0.112944	0.360487	2.58992	1.22409	52.3	0.8	1	0.8	2775.63
ASD-078	746.604	772.213	145.512	1090.4	157.363	202.555	2.9562	0.163386	0.445139	2.57926	0.144751	48.7	0.8	1	0.8	3120.94
ASD-079	684.947	757.546	183.518	848.485	130.899	48.7537	1.07423	0.0705615	0.342654	1.49238	0.528816	53.3	0.8	1	0.8	2657.66
ASD-080	964.084	926.117	139.119	890.488	167.156	14.9129	N.D	0.0600501	0.426422	2.21594	0.0734051	52.9	0.8	1	0.8	3104.65
ASD-081	883.968	561.489	71.9796	871.319	67.0616	95.4262	0.10325	0.175761	0.334563	2.00751	0.778753	51	0.8	1	0.8	2554.64
ASD-082	1343.61	490.543	106.228	940.849	106.035	154.515	2.61493	0.112296	0.299906	1.99346	0.746706	50.7	0.8	1	0.8	3147.54
ASD-083	699.226	648.809	104.338	963.243	122.317	148.617	1.00256	0.134581	0.393445	1.51483	0.0917753	53.8	0.8	1	0.8	2689.69
ASD-084	1433.93	1261.63	161.668	1440.85	166.784	611.679	27.032	0.395793	0.370607	1.58575	0.722672	49.5	0.8	1	0.8	5106.65

## Sheet: Feces of rats
number(mg/L)	Acetic acid	Propionic acid	Isobutyric acid	Butyric acid	Isovaleric acid	Valeric acid	Hexanoic acid	Heptanoicacid	Octanoic acid	Nonanoic acid	Decanoic acid	2-Methylvaleric acid		Acetic acid	Propionic acid	Isobutyric acid	Butyric acid	Isovaleric acid	Valeric acid	Hexanoic acid	Heptanoicacid	Octanoic acid	Nonanoic acid	Decanoic acid		乙酸					异戊酸					辛酸
0.02	-	-	1084	-	1848	2354	2112	1506	1195	1414	1066	1483902		-	-	0.000730506	-	0.00124537	0.00158636	0.00142327	0.00101489	0.000805309	0.000952893	0.000718376		0.5-50（mg/L)					0.02-5（mg/L)					0.02-1（mg/L)
0.05	-	-	2717	-	4249	4833	4353	3204	2801	2564	2076	1452677		-	-	0.00187034	-	0.00292494	0.00332696	0.00299654	0.00220558	0.00192816	0.00176502	0.00142909
0.1	-	-	5448	-	8472	9588	8479	6369	5346	4894	4186	1441812		-	-	0.00377858	-	0.00587594	0.00664997	0.00588079	0.00441736	0.00370783	0.00339434	0.00290329
0.2	-	4172	10432	17606	16290	18048	16206	12784	11187	9630	8113	1423580		-	0.00293064	0.007328	0.0123674	0.011443	0.0126779	0.011384	0.00898018	0.00785836	0.00676464	0.00569901
0.5	15653	9025	25075	37483	39646	43304	39148	30901	26517	23258	19723	1468054		0.0106624	0.00614759	0.0170804	0.0255324	0.0270058	0.0294976	0.0266666	0.021049	0.0180627	0.0158427	0.0134348
1	27995	17620	49944	71134	78430	86223	77045	62493	53573	45135	37713	1469780		0.0190471	0.0119882	0.0339806	0.0483977	0.0533617	0.0586639	0.0524194	0.0425186	0.0364497	0.0307087	0.0256589
2	53903	35035	100829	140516	158456	171046	-	-	-	-	-	1448934		0.0372018	0.0241798	0.0695884	0.0969789	0.10936	0.11805	-	-	-	-	-
5	133965	87295	253789	349691	398258	433177	-	-	-	-	-	1457576		0.0919094	0.0598905	0.174117	0.239913	0.273233	0.29719	-	-	-	-	-
10	273511	174187	-	712484	-	-	-	-	-	-	-	1458359		0.187547	0.11944	-	0.488552	-	-	-	-	-	-	-
20	553715	356243	-	1442003	-	-	-	-	-	-	-	1450825		0.381655	0.245545	-	0.993919	-	-	-	-	-	-	-
50	1340893	862731	-	3471054	-	-	-	-	-	-	-	1485414		0.902707	0.580802	-	2.33676	-	-	-	-	-	-	-
100	-	1783985	-	7038446	-	-	-	-	-	-	-	1503006		-	1.18694	-	4.68291	-	-	-
QC1	29741	18683	51947	84579	82399	90760	82230	64704	56693	53024	41487	1509767		0.0196991	0.0123748	0.0344073	0.0560212	0.0545773	0.0601152	0.0544654	0.0428569	0.0375508	0.0351207	0.0274791
QC2	28071	17733	49682	75319	78174	85892	76333	62755	54836	50369	40191	1451735		0.0193362	0.012215	0.0342225	0.0518821	0.0538487	0.0591651	0.0525805	0.0432276	0.0377727	0.0346957	0.0276848
QC3	28852	17849	50535	76981	80197	86807	79576	66384	57272	52559	42233	1493920		0.0193129	0.0119478	0.0338271	0.0515295	0.0536823	0.0581069	0.0532666	0.0444361	0.0383367	0.0351819	0.0282699
con-1	1077430	690128	69740	2626586	76030	168505	4806	1000	1300	5992	1397	1571642		0.685544	0.439113	0.044374	1.67124	0.0483762	0.107216	0.00305795	0.000636277	0.00082716	0.00381257	0.000888879		0.2-100（mg/L)					0.02-5（mg/L)					0.02-1（mg/L)
con-2	571208	182604	71855	364948	11498	12002	2968	600	1058	4792	5802	1534023		0.372359	0.119036	0.0468409	0.237903	0.00749532	0.00782387	0.00193478	0.000391128	0.00068969	0.00312381	0.00378221
con-3	428202	157935	6878	814935	6326	40478	2944	607	1277	4471	1630	1567093		0.273246	0.100782	0.00438902	0.52003	0.00403677	0.02583	0.00187864	0.000387341	0.000814885	0.00285305	0.00104014
con-4	927681	454683	58221	3338977	63400	222642	6908	1211	1469	4360	1406	1518680		0.610847	0.299394	0.0383366	2.1986	0.0417468	0.146602	0.00454869	0.000797403	0.000967287	0.00287091	0.000925804
con-5	1050169	504590	82988	4394357	51968	200302	4776	1165	1579	4754	1616	1550447		0.677333	0.325448	0.0535252	2.83425	0.0335181	0.12919	0.0030804	0.000751396	0.00101842	0.00306621	0.00104228
con-6	921429	494067	52846	3142331	53540	190597	4287	864	1092	4555	1527	1557688		0.591536	0.31718	0.0339259	2.0173	0.0343715	0.122359	0.00275216	0.000554668	0.000701039	0.00292421	0.000980299
con-7	499583	129035	23252	696392	15264	8622	3993	759	1076	5014	1113	1559405		0.320368	0.0827463	0.0149108	0.446575	0.00978835	0.00552903	0.00256059	0.000486724	0.000690007	0.00321533	0.000713734
con-8	617382	215741	47536	2697036	52084	175778	12450	1084	1714	4682	2749	1500860		0.411352	0.143745	0.0316725	1.79699	0.0347028	0.117118	0.00829524	0.000722253	0.00114201	0.00311954	0.00183162
NaB-1	682553	374023	36833	510164	44375	40609	7744	873	1170	16167	1020	1821182		0.374786	0.205374	0.0202248	0.280128	0.024366	0.0222982	0.00425218	0.000479359	0.00064244	0.0088772	0.000560076
NaB-2	705618	333810	50492	1460742	44538	92625	3079	728	1493	15211	1048	1772348		0.398126	0.188343	0.0284888	0.824185	0.0251294	0.0522612	0.00173724	0.000410755	0.000842385	0.0085824	0.000591306			丙酸								戊酸							壬酸
NaB-3	1584612	1294460	109924	3001481	129342	438228	143834	8707	2000	12275	1587	1780772		0.889846	0.726909	0.0617283	1.68549	0.0726325	0.246089	0.0807706	0.00488945	0.00112311	0.00689308	0.000891187			1-100（mg/L)								0.1-10（mg/L)							0.02-1（mg/L)
NaB-4	1115519	520481	41966	1765184	47978	110680	23642	1036	749	10839	702	1704286		0.654537	0.305395	0.0246238	1.03573	0.0281514	0.0649422	0.0138721	0.000607879	0.00043948	0.00635985	0.000411903
NaB-5	1099105	1125713	97948	730116	80500	385487	5075	957	1879	15878	1199	1724729		0.637262	0.65269	0.0567904	0.423322	0.046674	0.223506	0.00294249	0.00055487	0.00108945	0.00920608	0.000695182
NaB-6	745243	487915	24787	336047	38325	20000	1497	604	2272	19833	588	1757082		0.424137	0.277685	0.0141069	0.191253	0.0218117	0.0113825	0.000851981	0.000343752	0.00129305	0.0112875	0.000334646
NaB-7	1180366	1164997	131974	590214	99272	426899	4152	1146	2000	20455	1338	1754463		0.672779	0.664019	0.0752219	0.336407	0.0565826	0.243322	0.00236654	0.000653191	0.00113995	0.0116588	0.000762627
NaB-8	1178258	945263	129373	846419	139613	340639	3947	1033	2042	15301	1466	1708874		0.689494	0.55315	0.0757066	0.495308	0.0816988	0.199335	0.00230971	0.000604492	0.00119494	0.00895385	0.000857875
LPS-1	854432	622546	231249	832057	159015	351781	4266	1392	1946	4898	19639	1535882		0.556314	0.405335	0.150564	0.541745	0.103533	0.229042	0.00277756	0.00090632	0.00126702	0.00318905	0.0127868
LPS-2	723673	252021	14834	541320	14379	19849	2770	608	921	5025	433	1343219		0.53876	0.187625	0.0110436	0.403002	0.0107049	0.0147772	0.00206221	0.000452644	0.000685666	0.00374101	0.00032236
LPS-3	1006594	472091	27761	354832	26782	9308	13961	920	69358	6373	789317	1531083		0.657439	0.308338	0.0181316	0.231752	0.0174922	0.00607936	0.00911838	0.000600882	0.0453	0.00416241	0.515529
LPS-4	587353	260847	33146	986268	29684	50912	3366	637	1202	5937	5145	1499116		0.3918	0.174001	0.0221104	0.6579	0.019801	0.0339613	0.00224532	0.000424917	0.000801806	0.00396033	0.00343202
LPS-5	1061684	492295	34851	1339605	34592	54880	2306	599	1276	4583	4258	1499793		0.707887	0.328242	0.0232372	0.893193	0.0230645	0.0365917	0.00153755	0.000399388	0.000850784	0.00305576	0.00283906
LPS-6	721306	479661	22824	625406	25097	33771	2137	638	1002	6231	1083	1516349		0.475686	0.316326	0.0150519	0.412442	0.0165509	0.0222713	0.00140931	0.000420747	0.000660798	0.00410921	0.000714216
LPS-7	999847	433931	15556	883312	18101	50972	2479	595	989	6519	636	1575597		0.634583	0.275407	0.00987308	0.560621	0.0114883	0.0323509	0.00157337	0.000377635	0.000627699	0.00413748	0.000403657
LPS-8	692167	325885	10172	514048	13666	20951	2842	733	984	5095	739	1334243		0.518771	0.244247	0.0076238	0.385273	0.0102425	0.0157025	0.00213005	0.000549375	0.000737497	0.00381864	0.000553872		异丁酸					己酸					癸酸
LPS+NaB-1	1144466	1058456	70195	3397640	61407	277276	2912	600	1103	13082	1457	1730870		0.661209	0.611517	0.0405547	1.96297	0.0354775	0.160195	0.00168239	0.000346646	0.000637252	0.00755805	0.000841773
LPS+NaB-2	961515	606632	60580	3508103	72200	99922	5241	769	1324	19220	952	1784315		0.538871	0.33998	0.0339514	1.96608	0.0404637	0.0560002	0.00293726	0.000430978	0.000742021	0.0107716	0.000533538
LPS+NaB-3	998072	1034474	63065	2086826	64477	195812	3193	879	1314	18695	1152	1649456		0.605092	0.627161	0.0382338	1.26516	0.0390899	0.118713	0.00193579	0.000532903	0.000796626	0.011334	0.000698412
LPS+NaB-4	1006238	918465	72981	2401222	78935	136982	2364	655	1042	15504	909	1782365		0.564552	0.515307	0.0409462	1.34721	0.0442867	0.0768541	0.00132633	0.000367489	0.000584617	0.00869856	0.000509997
LPS+NaB-5	907004	997184	32868	2404594	38844	83397	2620	670	1402	24197	930	1829001		0.495901	0.545207	0.0179705	1.3147	0.0212378	0.045597	0.00143248	0.00036632	0.000766539	0.0132296	0.000508474
LPS+NaB-6	1421417	1145604	78148	1768234	54071	291501	4747	980	1853	14187	3710	1742300		0.815828	0.657524	0.0448534	1.01488	0.0310343	0.167308	0.00272456	0.000562475	0.00106354	0.00814268	0.00212937
LPS+NaB-7	272153	163323	20228	3316344	17643	22758	1889	481	1534	13718	599	1673393		0.162635	0.0975999	0.012088	1.98181	0.0105432	0.0135999	0.00112884	0.00028744	0.0009167	0.00819772	0.000357955
LPS+NaB-8	870995	802940	41899	2144015	39572	196969	4869	921	2215	10854	1065	1749435		0.497872	0.458971	0.02395	1.22555	0.0226199	0.11259	0.00278318	0.000526456	0.00126612	0.00620429	0.000608768			异丁酸								己酸							癸酸
concentration of SCFAs												weight	water extraction	water adding	extracting solution adding
number(μg/g)	Acetic acid	Propionic acid	Isobutyric acid	Butyric acid	Isovaleric acid	Valeric acid	Hexanoic acid	Heptanoicacid	Octanoic acid	Nonanoic acid	Decanoic acid	M（mg）	V2（mL）	V3（mL）	V1（mL）	Total SCFAs
con-1	807.797	797.106	27.3753	761.04	19.0092	38.7264	1.01629	0.221852	0.371778	2.40892	0.411411	46.6	0.8	1	0.8	2455.48
con-2	428.217	210.947	28.349	101.846	2.88619	2.70662	0.541439	0.0953497	0.284786	1.8863	2.79233	47.5	0.8	1	0.8	780.552
con-3	320.354	182.609	2.73052	234.181	1.58945	9.31485	0.53096	0.0956761	0.366072	1.73906	0.541026	46.4	0.8	1	0.8	754.052
con-4	711.601	537.251	23.4013	992.208	16.2295	52.417	1.61534	0.300562	0.450017	1.72569	0.437787	47.1	0.8	1	0.8	2337.64
con-5	796.353	589.134	32.9477	1291.55	13.1413	46.5783	1.02338	0.279791	0.484115	1.87804	0.539346	46.7	0.8	1	0.8	2773.9
con-6	681.713	563.274	20.4928	900.401	13.2212	43.2776	0.871163	0.176564	0.290774	1.74439	0.478085	47.6	0.8	1	0.8	2225.94
con-7	379.735	150.97	9.3271	202.097	3.89327	1.9536	0.821225	0.147705	0.294263	2.01325	0.267463	46	0.8	1	0.8	751.52
con-8	477.592	257.197	19.3355	810.012	13.4904	41.8607	3.148	0.262753	0.552493	1.89934	1.19197	47.1	0.8	1	0.8	1626.54
NaB-1	495.851	390.275	11.5739	147.531	10.6148	9.82774	1.70317	0.185698	0.314673	6.00629	0.394188	53.2	0.8	1	0.8	1074.28
NaB-2	519.907	352.965	17.1022	429.948	10.8207	21.8112	0.456393	0.15014	0.422997	5.7294	0.412432	53.9	0.8	1	0.8	1359.73
NaB-3	1202.52	1419.97	41.3224	910.489	33.3249	103.617	40.2872	2.39396	0.600889	4.74827	0.658772	52.1	0.8	1	0.8	3759.93
NaB-4	871.079	585.424	14.7195	550.724	12.4118	27.4461	6.48581	0.250019	0.200195	4.30991	0.28348	52.9	0.8	1	0.8	2073.33
NaB-5	869.449	1286.96	38.1786	230.277	21.4373	95.0861	1.08979	0.229565	0.586943	6.4243	0.511989	51.6	0.8	1	0.8	2550.23
NaB-6	577.46	544.319	7.52698	103.388	9.72363	5.513	0.0263892	0.12278	0.705148	7.87583	0.229804	51.7	0.8	1	0.8	1256.89
NaB-7	885.322	1262.86	49.5825	176.337	25.1713	99.7788	0.768531	0.269271	0.594704	7.86327	0.544639	53.5	0.8	1	0.8	2509.09
NaB-8	890.676	1032.11	49.0021	255.231	35.8951	80.3643	0.727062	0.241061	0.614367	5.91416	0.605116	54.5	0.8	1	0.8	2351.38
LPS-1	600.463	674.854	85.1798	223.032	37.3235	75.9656	0.825921	0.329477	0.580233	1.806	9.56213	50.8	0.8	1	0.8	1709.92
LPS-2	587.151	314.763	6.32048	166.311	3.89417	4.8871	0.560111	0.119022	0.266724	2.18493	N.D	50.3	0.8	1	0.8	1086.46										丁酸					庚酸
LPS-3	736.542	531.889	10.6449	96.0458	6.53442	2.02339	3.34961	0.193869	25.4256	2.52579	412.268	49	0.8	1	0.8	1827.44										0.2-100（mg/L)					0.02-1（mg/L)
LPS-4	457.571	313.633	13.5882	295.127	7.74514	12.1652	0.677389	0.113884	0.355224	2.50248	2.54066	46.8	0.8	1	0.8	1106.02
LPS-5	771.384	550.582	13.2601	373.802	8.37785	12.1764	0.358422	0.0937469	0.356696	1.73334	1.8978	50.4	0.8	1	0.8	1734.02
LPS-6	547.247	561.754	9.09878	179.982	6.36445	7.81926	0.327596	0.109895	0.267421	2.56331	0.258869	47.6	0.8	1	0.8	1315.79
LPS-7	748.985	500.469	6.11363	252.33	4.52099	11.6597	0.403328	0.0905237	0.254083	2.64394	0.00308372	46.5	0.8	1	0.8	1527.47
LPS-8	598.513	434.339	4.6242	168.139	3.94545	5.5037	0.620646	0.174295	0.312589	2.36748	0.127036	47.5	0.8	1	0.8	1218.67
LPS+NaB-1	925.445	1236.7	27.2106	1098.46	16.5886	70.1216	0.460435	0.127696	0.32969	5.39891	0.642735	50.3	0.8	1	0.8	3381.48
LPS+NaB-2	717.099	652.136	21.25	1046.13	18.0611	23.7634	1.06042	0.162934	0.373501	7.3426	0.376195	52.9	0.8	1	0.8	2487.75
LPS+NaB-3	785.941	1177.16	23.6667	656.754	17.0126	48.4018	0.550014	0.207998	0.395072	7.5438	0.489832	54.2	0.8	1	0.8	2718.12
LPS+NaB-4	758.456	999.78	26.3968	723.423	20.0042	32.6606	0.263633	0.132936	0.286038	5.97401	0.361669	52.4	0.8	1	0.8	2567.74
LPS+NaB-5	654.945	1040.14	9.98573	694.027	9.1704	19.3328	0.311453	0.13012	0.384637	8.96444	0.354411	53.3	0.8	1	0.8	2437.75
LPS+NaB-6	1087.85	1267.05	28.9375	540.645	13.7606	69.7366	0.956693	0.228099	0.558733	5.54593	1.59562	52.8	0.8	1	0.8	3016.87
LPS+NaB-7	225.624	192.609	6.20061	1100.26	4.52081	6.57458	0.170238	0.0962771	0.494113	5.81511	0.252875	50.7	0.8	1	0.8	1542.62
LPS+NaB-8	668.842	890.074	14.3837	658.019	9.96807	47.5187	0.99336	0.211939	0.680154	4.24309	0.437675	52.4	0.8	1	0.8	2295.37

## Sheet: Brain tissues of rats
number(mg/L)	Acetic acid	Propionic acid	Isobutyric acid	Butyric acid	Isovaleric acid	Valeric acid	Hexanoic acid	Heptanoicacid	Octanoic acid	Nonanoic acid	Decanoic acid	2-Methylvaleric acid		Acetic acid	Propionic acid	Isobutyric acid	Butyric acid	Isovaleric acid	Valeric acid	Hexanoic acid	Heptanoicacid	Octanoic acid	Nonanoic acid	Decanoic acid			乙酸								异戊酸							辛酸
0.02	-	-	2689	1230	1148	1430	1352	1056	929	714	637	1359154		-	-	0.00197844	0.000904975	0.000844643	0.00105213	0.000994736	0.000776954	0.000683513	0.000525327	0.000468674			0.5-20（mg/L)								0.02-1（mg/L)							0.02-1（mg/L)
0.05	-	874	4993	2984	3107	3536	3247	2784	2385	2224	1827	1378989		-	0.000633798	0.00362077	0.0021639	0.0022531	0.0025642	0.00235462	0.00201887	0.00172953	0.00161278	0.00132488
0.1	-	1759	6698	6161	6521	7044	6164	5579	4934	3987	3492	1383171		-	0.00127172	0.0048425	0.00445426	0.00471453	0.00509265	0.00445643	0.00403349	0.00356717	0.00288251	0.00252463
0.2	-	3215	11458	11845	12854	13736	12134	11092	9476	7804	6919	1390532		-	0.00231206	0.00824001	0.00851832	0.00924394	0.00987823	0.00872616	0.0079768	0.00681466	0.00561224	0.00497579
0.5	11399	7533	24110	28317	31336	32840	28851	26530	22766	18992	17544	1397313		0.0081578	0.00539106	0.0172545	0.0202653	0.0224259	0.0235023	0.0206475	0.0189864	0.0162927	0.0135918	0.0125555
1	22264	15289	45669	57287	63200	66322	57828	54252	46733	38843	34922	1405632		0.0158391	0.010877	0.03249	0.0407553	0.044962	0.047183	0.0411402	0.0385962	0.033247	0.0276338	0.0248443
2	38138	-	-	-	-	-	-	-	-	-	-	1400811		0.0272257	-	-	-	-	-	-	-	-	-	-
5	99614	-	-	-	-	-	-	-	-	-	-	1413486		0.070474	-	-	-	-	-	-	-	-	-	-
10	209515	-	-	-	-	-	-	-	-	-	-	1418988		0.147651	-	-	-	-	-	-	-	-	-	-
20	419850	-	-	-	-	-	-	-	-	-	-	1448592		0.289833	-	-	-	-	-	-	-	-	-	-
QC1	22598	15557	44710	58954	64171	69372	61763	55253	46931	45149	35010	1433320		0.0157662	0.0108538	0.0311933	0.0411311	0.0447709	0.0483995	0.0430909	0.038549	0.0327429	0.0314996	0.0244258
QC2	25647	18292	50797	67766	75512	78776	71561	67057	58133	49461	42870	1611884		0.0159112	0.0113482	0.0315141	0.0420415	0.046847	0.048872	0.0443959	0.0416016	0.0360653	0.0306852	0.0265962
QC3	26250	18512	51795	70375	78380	83868	75116	71374	63935	53885	46425	1669938		0.0157191	0.0110854	0.0310161	0.0421423	0.0469359	0.0502222	0.0449813	0.0427405	0.0382859	0.0322677	0.0278004
QC4	26404	18484	50425	69743	78670	84381	74309	71444	64530	51176	44181	1679437		0.0157219	0.0110061	0.0300249	0.0415276	0.0468431	0.0502436	0.0442464	0.0425404	0.0384236	0.0304721	0.026307
QC5	25867	18269	50909	69603	78522	84718	76303	73600	65292	53298	47579	1691206		0.015295	0.0108024	0.0301022	0.0411558	0.0464296	0.0500932	0.0451175	0.0435192	0.0386068	0.0315148	0.0281332
con-1	83331	2144	4196	1973	1365	2075	14065	786	2888	13857	922	1590264		0.0524007	0.0013482	0.00263856	0.00124067	0.000858348	0.00130481	0.00884444	0.000494258	0.00181605	0.00871365	0.000579778			0.05-1（mg/L)								0.02-1（mg/L)							0.02-1（mg/L)
con-2	109516	2507	4293	3045	1013	1400	14750	972	2611	13904	1536	1645807		0.0665424	0.00152326	0.00260845	0.00185016	0.000615504	0.000850647	0.00896217	0.000590592	0.00158646	0.00844814	0.000933281
con-3	88129	2121	4071	1588	618	1177	13319	651	1303	15720	1110	1662983		0.0529945	0.00127542	0.00244801	0.000954911	0.000371621	0.000707764	0.0080091	0.000391465	0.000783532	0.00945289	0.000667475
con-4	86671	2313	4137	1750	650	1282	14488	854	1598	12261	675	1669318		0.05192	0.0013856	0.00247826	0.00104833	0.000389381	0.000767978	0.00867899	0.000511586	0.000957277	0.00734492	0.000404357
con-5	89134	2182	4363	1802	1052	1487	12902	640	1191	14300	1049	1713210		0.0520275	0.00127363	0.00254668	0.00105183	0.000614052	0.000867961	0.00753089	0.000373568	0.000695186	0.0083469	0.000612301
con-6	97821	2896	4098	1909	745	1088	11322	527	1064	13613	809	1681510		0.0581745	0.00172226	0.0024371	0.00113529	0.000443054	0.000647037	0.00673323	0.000313409	0.000632765	0.0080957	0.000481115
con-7	93244	2399	4189	2702	569	1036	12651	549	1043	14197	636	1707456		0.0546099	0.00140501	0.00245336	0.00158247	0.000333244	0.000606751	0.00740927	0.000321531	0.00061085	0.00831471	0.000372484
con-8	102585	2251	4124	2590	652	1023	11346	712	1317	11818	675	1710725		0.0599658	0.00131582	0.00241067	0.00151398	0.000381125	0.000597992	0.00663228	0.000416198	0.000769849	0.00690818	0.00039457
NaB-1	107473	1935	4116	2510	797	1540	10358	867	1517	12401	2125	1714991		0.0626668	0.00112829	0.00240001	0.00146356	0.000464725	0.000897964	0.00603968	0.000505542	0.000884553	0.00723094	0.00123907
NaB-2	64618	2265	4229	1894	559	1117	11862	813	1780	24132	2285	1747181		0.0369841	0.00129637	0.00242047	0.00108403	0.000319944	0.000639316	0.00678922	0.000465321	0.00101878	0.013812	0.00130782
NaB-3	83977	2588	4051	2604	383	1082	15555	809	2151	19276	2017	1753314		0.0478962	0.00147606	0.00231048	0.00148519	0.000218443	0.000617117	0.00887177	0.000461412	0.00122682	0.010994	0.00115039
NaB-4	98223	2873	4087	1841	407	903	15450	796	1453	19849	796	1728373		0.0568297	0.00166226	0.00236465	0.00106516	0.000235482	0.000522457	0.00893904	0.000460549	0.000840675	0.0114842	0.000460549
NaB-5	88431	2536	3564	1899	645	1180	12685	671	3014	13715	757	1478540		0.0598097	0.00171521	0.00241049	0.00128438	0.000436241	0.000798085	0.00857941	0.000453826	0.0020385	0.00927604	0.000511992
NaB-6	103162	2517	4167	2435	714	1356	14634	918	3635	23540	2449	1726474		0.059753	0.00145788	0.00241359	0.00141039	0.00041356	0.000785416	0.00847624	0.00053172	0.00210545	0.0136347	0.0014185
NaB-7	79896	2791	3851	1857	543	1150	17276	928	2002	19675	898	1747921		0.0457092	0.00159675	0.00220319	0.0010624	0.000310655	0.000657924	0.00988374	0.000530916	0.00114536	0.0112562	0.000513753
NaB-8	96042	2814	4138	1810	694	1176	14980	777	1463	13878	946	1729624		0.0555277	0.00162694	0.00239243	0.00104647	0.000401243	0.000679917	0.00866084	0.000449231	0.000845849	0.00802371	0.00054694			异丁酸								己酸							癸酸
LPS-1	116695	2743	4192	1709	451	962	12085	912	1390	13807	953	1760100		0.0663002	0.00155843	0.00238168	0.000970968	0.000256235	0.00054656	0.00686609	0.000518152	0.000789728	0.00784444	0.000541447			0.02-1（mg/L)								0.02-1（mg/L)							0.02-1（mg/L)
LPS-2	85823	2668	4229	1661	329	895	12689	710	1778	17449	565	1751625		0.0489962	0.00152316	0.00241433	0.000948262	0.000187826	0.000510954	0.00724413	0.000405338	0.00101506	0.00996161	0.000322558
LPS-3	99091	2187	4079	1247	362	956	12534	723	1319	19165	583	1761394		0.0562571	0.00124163	0.00231578	0.000707962	0.000205519	0.000542752	0.00711595	0.00041047	0.000748839	0.0108806	0.000330988
LPS-4	117260	2163	3956	1298	359	944	11268	878	1769	19015	707	1769740		0.0662583	0.00122221	0.00223536	0.000733441	0.000202855	0.000533412	0.00636704	0.000496118	0.000999582	0.0107445	0.000399494
LPS-5	94760	2184	4046	1355	409	1294	16168	962	1467	14958	707	1797713		0.0527114	0.00121488	0.00225064	0.000753735	0.000227511	0.000719803	0.00899365	0.000535124	0.000816037	0.00832057	0.000393277
LPS-6	104467	2340	4000	1398	358	971	12712	779	1381	15004	635	1792351		0.0582849	0.00130555	0.00223171	0.000779981	0.000199738	0.000541747	0.00709236	0.000434625	0.000770496	0.00837113	0.000354283
LPS-7	104558	2722	4137	1438	393	908	14999	684	1524	16400	503	1779987		0.0587409	0.00152922	0.00232417	0.000807871	0.000220788	0.000510116	0.00842647	0.000384272	0.000856186	0.00921355	0.000282586
LPS-8	93497	2735	3940	1639	401	1087	12803	823	1605	17258	560	1765276		0.0529645	0.00154933	0.00223195	0.000928467	0.00022716	0.000615768	0.00725269	0.000466216	0.000909206	0.00977637	0.000317231
LPS+NaB-1	159487	2938	4063	1850	511	1102	14255	843	1743	18691	660	1740962		0.0916085	0.00168757	0.00233377	0.00106263	0.000293516	0.000632983	0.008188	0.000484215	0.00100117	0.010736	0.000379101
LPS+NaB-2	106986	2304	3234	1453	355	858	10383	784	1483	16297	538	1366982		0.0782644	0.00168546	0.0023658	0.00106293	0.000259696	0.00062766	0.00759556	0.000573526	0.00108487	0.0119219	0.000393568
LPS+NaB-3	105074	2259	3486	1875	540	1086	11772	1168	2117	11128	677	1546662		0.067936	0.00146056	0.00225389	0.00121229	0.000349139	0.000702157	0.00761123	0.000755175	0.00136875	0.00719485	0.000437717
LPS+NaB-4	112636	2267	4001	1727	451	1132	10370	743	1683	16803	837	1789426		0.0629453	0.00126689	0.00223591	0.000965114	0.000252036	0.000632605	0.00579515	0.000415217	0.000940525	0.00939016	0.000467748
LPS+NaB-5	121165	2243	4037	1917	375	1198	10166	1175	3370	19221	681	1786683		0.0678156	0.0012554	0.00225949	0.00107294	0.000209886	0.000670516	0.00568987	0.000657643	0.00188618	0.0107579	0.000381153
LPS+NaB-6	110556	2373	3743	2025	432	1018	11733	967	1801	15842	647	1548846		0.0713796	0.00153211	0.00241664	0.00130743	0.000278917	0.000657264	0.00757532	0.000624336	0.0011628	0.0102283	0.00041773			丁酸								庚酸
LPS+NaB-7	86699	2329	4062	2121	517	1180	12082	794	1529	21558	751	1804713		0.0480403	0.00129051	0.00225077	0.00117526	0.000286472	0.000653844	0.00669469	0.000439959	0.000847226	0.0119454	0.000416133			0.02-1（mg/L)								0.02-1（mg/L)
LPS+NaB-8	106123	2189	4089	1906	368	968	12231	831	1717	13522	850	1748924		0.060679	0.00125163	0.00233801	0.00108981	0.000210415	0.000553483	0.00699344	0.000475149	0.000981746	0.00773161	0.000486013
concentration of SCFAs												weight	water extraction	water adding	extracting solution adding
number(μg/g)	Acetic acid	Propionic acid	Isobutyric acid	Butyric acid	Isovaleric acid	Valeric acid	Hexanoic acid	Heptanoicacid	Octanoic acid	Nonanoic acid	Decanoic acid	M（mg）	V2（mL）	V3（mL）	V1（mL）	Total SCFAs
con-1	72.5256	2.34246	0.546703	0.515977	0.343623	0.430213	4.20527	0.206167	1.05029	6.29693	0.437053	49.8	0.8	1	0.8	88.9003
con-2	85.1032	2.46782	0.486981	0.755929	0.21714	0.217827	3.93892	0.237028	0.84132	5.63882	0.668263	53.9	0.8	1	0.8	100.573
con-3	78.3847	2.35734	0.451487	0.399995	0.134596	0.186574	4.05469	0.162881	0.45099	7.3062	0.542949	46.6	0.8	1	0.8	94.4324
con-4	71.5724	2.40298	0.440427	0.41893	0.133354	0.199564	4.10735	0.214368	0.525623	5.2763	0.293836	50	0.8	1	0.8	85.5852
con-5	75.4954	2.30916	0.510377	0.442795	0.245717	0.254948	3.73111	0.149982	0.386084	6.32108	0.485824	47.5	0.8	1	0.8	90.3325
con-6	73.7126	2.78701	0.380237	0.424514	0.144543	0.136021	2.89848	0.10216	0.302342	5.3514	0.326965	54.4	0.8	1	0.8	86.5663
con-7	77.4513	2.50955	0.43648	0.702368	0.111471	0.134579	3.58532	0.118704	0.32476	6.15392	0.275856	48.6	0.8	1	0.8	91.8043
con-8	90.0545	2.47555	0.431962	0.706839	0.14126	0.138426	3.38133	0.179397	0.448834	5.40161	0.311485	45.9	0.8	1	0.8	103.671
NaB-1	94.9402	2.11212	0.428152	0.685695	0.183424	0.280215	3.09183	0.23211	0.529173	5.70705	1.06263	45.5	0.8	1	0.8	109.253
NaB-2	53.995	2.36887	0.426804	0.462457	0.108501	0.153281	3.36969	0.201559	0.596292	10.5716	1.08309	47.2	0.8	1	0.8	73.3371
NaB-3	61.8186	2.40831	0.310376	0.594251	0.0535703	0.126621	3.93432	0.17625	0.645114	7.42529	0.838463	53.4	0.8	1	0.8	78.3312
NaB-4	75.4764	2.8132	0.353234	0.4116	0.0624301	0.0913914	4.07979	0.180911	0.438299	7.98333	0.326736	51.9	0.8	1	0.8	92.2173
NaB-5	89.2367	3.2674	0.429025	0.579539	0.166913	0.229873	4.39235	0.199442	1.27804	7.23026	0.411946	46.2	0.8	1	0.8	107.422
NaB-6	88.7678	2.73502	0.429348	0.644098	0.155307	0.223061	4.31892	0.2423	1.31625	10.615	1.19794	46.4	0.8	1	0.8	110.645
NaB-7	64.2916	2.85477	0.267154	0.43457	0.100293	0.155748	4.79379	0.229016	0.652666	8.28663	0.389856	49	0.8	1	0.8	82.4561
NaB-8	81.2617	3.02983	0.408379	0.443747	0.147175	0.171987	4.3508	0.19309	0.486295	6.12523	0.433994	47.1	0.8	1	0.8	97.0522
LPS-1	87.3874	2.60616	0.361105	0.363982	0.0707906	0.100519	3.07712	0.20821	0.405428	5.39158	0.386608	52.3	0.8	1	0.8	100.359
LPS-2	64.4462	2.53827	0.380644	0.352588	0.0415791	0.0858388	3.24808	0.151746	0.534963	6.85053	0.217432	52.4	0.8	1	0.8	78.8479
LPS-3	82.1554	2.26047	0.35479	0.265726	0.0545086	0.10966	3.53936	0.171296	0.422983	8.31324	0.248589	47.2	0.8	1	0.8	97.896
LPS-4	95.3543	2.18956	0.295093	0.274977	0.0524732	0.1039	3.10442	0.215356	0.57543	8.08845	0.302625	47.9	0.8	1	0.8	110.557
LPS-5	72.9558	2.09225	0.293797	0.274548	0.0614982	0.17974	4.27871	0.227537	0.441789	6.00991	0.286045	49.8	0.8	1	0.8	87.1017
LPS-6	87.3387	2.4493	0.304705	0.311316	0.0531314	0.112055	3.61912	0.189439	0.448285	6.54635	0.275494	46	0.8	1	0.8	101.648
LPS-7	77.2715	2.54909	0.324783	0.286434	0.0555892	0.0854978	3.80111	0.141277	0.443087	6.3314	0.186674	52.4	0.8	1	0.8	91.4764
LPS-8	73.1595	2.71446	0.281046	0.360458	0.0612182	0.134926	3.41501	0.19112	0.497484	7.05875	0.224021	49.9	0.8	1	0.8	88.098
LPS+NaB-1	123.838	2.90924	0.339806	0.417638	0.0888754	0.139213	3.79085	0.196188	0.541397	7.59074	0.268106	51	0.8	1	0.8	140.121
LPS+NaB-2	100.474	2.7593	0.342085	0.396775	0.0703804	0.1301	3.32985	0.229635	0.561408	8.01211	0.265489	53.7	0.8	1	0.8	116.572
LPS+NaB-3	100.93	2.74042	0.317598	0.53868	0.124385	0.184801	3.862	0.367712	0.835132	5.56806	0.345624	46.4	0.8	1	0.8	115.815
LPS+NaB-4	95.1532	2.39155	0.310373	0.414292	0.0791408	0.155522	2.95362	0.180017	0.565208	7.4164	0.378243	45.6	0.8	1	0.8	109.998
LPS+NaB-5	99.2541	2.29259	0.316744	0.457623	0.0566894	0.167731	2.80477	0.308322	1.15562	8.23619	0.292063	47.1	0.8	1	0.8	115.342
LPS+NaB-6	93.7269	2.54937	0.381347	0.520835	0.0801431	0.145096	3.39651	0.260087	0.619221	7.02217	0.290115	52.5	0.8	1	0.8	108.992
LPS+NaB-7	65.1783	2.19021	0.2881	0.474024	0.0861372	0.148517	3.08529	0.174274	0.451698	8.48632	0.298556	50.8	0.8	1	0.8	80.8614
LPS+NaB-8	82.0136	2.11037	0.342506	0.430798	0.0525853	0.105976	3.21676	0.191559	0.529855	5.44856	0.352635	51	0.8	1	0.8	94.7952
