# Supplementary material for: Sodium butyrate facilitates CRHR2 expression to alleviate HPA axis hyperactivity in autism-like rats induced by prenatal lipopolysaccharides through histone deacetylase inhibition
Source: mSystems. 2023 Jun 26;8(4):e00415-23. doi: 10.1128/msystems.00415-23 (PMC10469781; doi:10.1128/msystems.00415-23)
Supplement: TABLE S2 — Glucocorticoid and corticosterone GO items and genes using gene set derived from GSE56516 (PC12 cells were exposed to sodium butyrate). [file msystems.00415-23-s0002.xlsx]

## Sheet: Sheet1
Supplement Table 2:Glucocorticoid and corticosterone GO items and genes using gene set derived from GSE56516 (PC12 cells were exposed to 6mM sodium butyrate).
ID	Description	LogP	Log(q-value)	Gene ID
GO:0051384	Response to glucocorticoid	-6.17	-3.78	Afp,C3,Cebpa,Serpine1,Reln,Ccl2,Tk1,Adm,Th,Hsd11b2,Aanat,Rxra,Abcc2,Gdnf,Icam1,Cyp3a23-3a1,Fn1,Igfbp2,Arg2,Aif1,Cyp11a1,C1qb,Cacna1g,Birc5,Gpx3,Isl1,Fabp4,Agtr1b,Dpyd,Hnmt,Nefl,Vegfa,Cxcl2,Dusp1,Pnliprp2,Ucn2,Fbxo32,Adipoq,RT1-Db1,Zfp36l2,Ngf,Myod1,Slit2,Fam107a,Pck2,Cyp11b1,Muc5ac
GO:0031960	Response to corticosteroid	-5.81	-3.47	Afp,C3,Cebpa,Serpine1,Reln,Ccl2,Tk1,Adm,Th,Hsd11b2,Aanat,Rxra,Abcc2,Gdnf,Icam1,Cyp3a23-3a1,Fn1,Igfbp2,Arg2,Aif1,Cyp11a1,C1qb,Cacna1g,Birc5,Gpx3,Isl1,Fabp4,Agtr1b,Dpyd,Hnmt,Nefl,Vegfa,Cxcl2,Dusp1,Pnliprp2,Ucn2,Fbxo32,Akr1c3,Prss8,Adipoq,RT1-Db1,Zfp36l2,Ngf,Myod1,Slit2,Fam107a,Pck2,Cyp11b1,Muc5ac
GO:0071385	Cellular response to glucocorticoid stimulus	-2.14	-0.72	Serpine1,Reln,Ccl2,Abcc2,Gdnf,Icam1,Arg2,Cacna1g,Isl1,Agtr1b,Vegfa,Ucn2,Fbxo32,Zfp36l2,Myod1,Fam107a,Muc5ac
GO:0071384	Cellular response to corticosteroid stimulus	-2.14	-0.72	Serpine1,Reln,Ccl2,Abcc2,Gdnf,Icam1,Arg2,Cacna1g,Isl1,Agtr1b,Vegfa,Ucn2,Fbxo32,Akr1c3,Zfp36l2,Myod1,Fam107a,Muc5ac
